# Supplementary material for: Crystal structure of 2-chloro-1-(3-ethyl-2,6-di­phenyl­piperidin-1-yl)ethanone
Source: Acta Crystallogr E Crystallogr Commun. 2015 Jan 21;71(Pt 2):o122. doi: 10.1107/S2056989015000444 (PMC4384592; doi:10.1107/S2056989015000444)
Supplement: Supplementary file 1 [file e-71-0o122-sup1.cif]

##############################################################################
#                                                                            #
# This CIF contains the data in a paper accepted for publication in          #
# Acta Crystallographica Section E. It conforms to the requirements of       #
# Notes for Authors for Acta Crystallographica Section E, and has been       #
# peer reviewed under the auspices of the IUCr Commission on Journals.       #
#                                                                            #
# Full details of the Crystallographic Information File format               #
# are given in the paper "The Crystallographic Information File (CIF):       #
# a New Standard Archive File for Crystallography" by S. R. Hall, F. H.      #
# Allen and I. D. Brown [Acta Cryst. (1991), A47, 655-685].                  #
#                                                                            #
# The current version of the core CIF dictionary is obtainable from          #
# ftp://ftp.iucr.org/pub/cif_core.dic.                                       #
#                                                                            #
# Software is freely available for graphical display of the structure(s)     #
# in this CIF. For information consult the CIF software page                 #
# http://www.iucr.org/resources/cif/software.                                #
#                                                                            #
# This file may be used for bona fide research purposes within the           #
# scientific community so long as proper attribution is given to the journal # 
# article from which it was obtained.                                        #
#                                                                            #
##############################################################################
data_I
_audit_creation_method     SHELXL-97
_chemical_name_systematic
;
2-Chloro-1-(3-ethyl-2,6-diphenylpiperidin-1-yl)ethanone
;
_chemical_name_common     ?
_chemical_formula_moiety     'C21 H24 Cl N O'
_chemical_formula_sum     'C21 H24 Cl N O'
_chemical_formula_iupac     'C21 H24 Cl N O'
_chemical_formula_weight     341.86
_chemical_melting_point     ?
_symmetry_cell_setting     monoclinic
_symmetry_space_group_name_H-M     'P 21/n'
_symmetry_space_group_name_Hall     '-P 2yn'
loop_
    _symmetry_equiv_pos_as_xyz
    'x, y, z'
    '-x+1/2, y+1/2, -z+1/2'
    '-x, -y, -z'
    'x-1/2, -y-1/2, z-1/2'
_cell_length_a     8.5971(9)
_cell_length_b     12.9080(13)
_cell_length_c     17.1114(16)
_cell_angle_alpha     90.00
_cell_angle_beta     100.501(5)
_cell_angle_gamma     90.00
_cell_volume     1867.1(3)
_cell_formula_units_Z     4
_cell_measurement_reflns_used     4639
_cell_measurement_theta_min     2.0
_cell_measurement_theta_max     28.3
_cell_measurement_temperature     293(2)
_exptl_crystal_description     block
_exptl_crystal_colour     colourless
_exptl_crystal_size_max     0.25
_exptl_crystal_size_mid     0.23
_exptl_crystal_size_min     0.23
_exptl_crystal_density_diffrn     1.216
_exptl_crystal_density_meas     ?
_exptl_crystal_density_method     'not measured'
_exptl_crystal_F_000     728
_exptl_absorpt_coefficient_mu     0.211
_exptl_absorpt_correction_type     multi-scan
_exptl_absorpt_process_details
;
(SADABS; Bruker, 2008)
;
_exptl_absorpt_correction_T_min     0.949
_exptl_absorpt_correction_T_max     0.953
_exptl_special_details
;
;
_diffrn_ambient_temperature     293(2)
_diffrn_radiation_type     MoK\a
_diffrn_radiation_wavelength     0.71073
_diffrn_radiation_source     'fine-focus sealed tube'
_diffrn_radiation_monochromator     graphite
_diffrn_measurement_device_type     'Bruker Kappa APEXII CCD'
_diffrn_measurement_method     '\w and \f scan'
_diffrn_detector_area_resol_mean     ?
_diffrn_reflns_number     17549
_diffrn_reflns_av_R_equivalents     0.0271
_diffrn_reflns_av_sigmaI/netI     0.0231
_diffrn_reflns_theta_min     1.99
_diffrn_reflns_theta_max     28.28
_diffrn_reflns_theta_full     28.28
_diffrn_measured_fraction_theta_max     0.985
_diffrn_measured_fraction_theta_full     0.985
_diffrn_reflns_limit_h_min     -10
_diffrn_reflns_limit_h_max     11
_diffrn_reflns_limit_k_min     -17
_diffrn_reflns_limit_k_max     16
_diffrn_reflns_limit_l_min     -22
_diffrn_reflns_limit_l_max     22
_diffrn_standards_number     0
_diffrn_standards_interval_count     .
_diffrn_standards_interval_time     .
_diffrn_standards_decay_%     ?
_refine_special_details
;
Refinement of <i>F</i>^2^ against ALL reflections. The weighted <i>R</i>-factor
<i>wR</i> and goodness of fit <i>S</i> are based on <i>F</i>^2^, conventional
<i>R</i>-factors <i>R</i> are based on <i>F</i>, with <i>F</i> set to zero for
negative <i>F</i>^2^. The threshold expression of <i>F</i>^2^ >
\s(<i>F</i>^2^) is used only for calculating <i>R</i>-factors(gt) <i>etc</i>.
and is not relevant to the choice of reflections for refinement.
<i>R</i>-factors based on <i>F</i>^2^ are statistically about twice as large
as those based on <i>F</i>, and <i>R</i>- factors based on ALL data will be
even larger.
;
_reflns_number_total     4639
_reflns_number_gt     2930
_reflns_threshold_expression     I>2sigma(I)
_refine_ls_structure_factor_coef     Fsqd
_refine_ls_matrix_type     full
_refine_ls_R_factor_all     0.0953
_refine_ls_R_factor_gt     0.0637
_refine_ls_wR_factor_gt     0.1945
_refine_ls_wR_factor_ref     0.2256
_refine_ls_goodness_of_fit_ref     1.007
_refine_ls_restrained_S_all     1.007
_refine_ls_number_reflns     4639
_refine_ls_number_parameters     217
_refine_ls_number_restraints     0
_refine_ls_hydrogen_treatment     constr
_refine_ls_weighting_scheme     calc
_refine_ls_weighting_details
         'calc w=1/[\s^2^(Fo^2^)+(0.1098P)^2^+0.7138P] where P=(Fo^2^+2Fc^2^)/3'
_atom_sites_solution_hydrogens     geom
_atom_sites_solution_primary     direct
_atom_sites_solution_secondary     difmap
_refine_ls_shift/su_max     0.000
_refine_ls_shift/su_mean     0.000
_refine_diff_density_max     0.612
_refine_diff_density_min     -0.433
_refine_ls_extinction_method     none
_refine_ls_extinction_coef     ?
loop_
    _atom_type_symbol
    _atom_type_description
    _atom_type_scat_dispersion_real
    _atom_type_scat_dispersion_imag
    _atom_type_scat_source
    'C' 'C' 0.0033 0.0016
                         'International Tables Vol C Tables 4.2.6.8 and 6.1.1.4'
    'H' 'H' 0.0000 0.0000
                         'International Tables Vol C Tables 4.2.6.8 and 6.1.1.4'
    'N' 'N' 0.0061 0.0033
                         'International Tables Vol C Tables 4.2.6.8 and 6.1.1.4'
    'O' 'O' 0.0106 0.0060
                         'International Tables Vol C Tables 4.2.6.8 and 6.1.1.4'
    'Cl' 'Cl' 0.1484 0.1585
                         'International Tables Vol C Tables 4.2.6.8 and 6.1.1.4'
_computing_data_collection
;
APEX2 (Bruker, 2008)
;
_computing_cell_refinement
;
SAINT (Bruker, 2008)
;
_computing_data_reduction
;
SAINT (Bruker, 2008)
;
_computing_structure_solution
;
SHELXS97 (Sheldrick, 2008)
;
_computing_structure_refinement
;
SHELXL97 (Sheldrick, 2008, 2015)
;
_computing_molecular_graphics
;
ORTEP-3 for Windows (Farrugia, 2012)
;
_computing_publication_material
;
SHELXL97 (Sheldrick, 2008, 2015) and PLATON (Spek, 2009)
;
loop_
    _atom_site_type_symbol
    _atom_site_label
    _atom_site_fract_x
    _atom_site_fract_y
    _atom_site_fract_z
    _atom_site_U_iso_or_equiv
    _atom_site_adp_type
    _atom_site_calc_flag
    _atom_site_refinement_flags
    _atom_site_occupancy
    _atom_site_symmetry_multiplicity
    _atom_site_disorder_assembly
    _atom_site_disorder_group
    C C1 0.3154(3) 0.4581(2) 0.29469(14) 0.0637(6) Uani d . 1 1 . .
    C C2 0.2091(3) 0.3683(2) 0.30518(16) 0.0740(7) Uani d . 1 1 . .
    H H2A 0.1359 0.3886 0.3394 0.089 Uiso calc R 1 1 . .
    H H2B 0.2721 0.3109 0.3301 0.089 Uiso calc R 1 1 . .
    C C3 0.5246(3) 0.33072(17) 0.27780(13) 0.0581(5) Uani d . 1 1 . .
    H H3 0.4458 0.2917 0.2406 0.070 Uiso calc R 1 1 . .
    C C4 0.5527(2) 0.27291(17) 0.35598(14) 0.0564(5) Uani d . 1 1 . .
    C C5 0.5133(3) 0.1687(2) 0.35639(18) 0.0752(7) Uani d . 1 1 . .
    H H5 0.4631 0.1372 0.3097 0.090 Uiso calc R 1 1 . .
    C C6 0.5478(4) 0.1116(2) 0.4253(2) 0.0952(10) Uani d . 1 1 . .
    H H6 0.5224 0.0415 0.4246 0.114 Uiso calc R 1 1 . .
    C C7 0.6198(4) 0.1576(3) 0.4952(2) 0.0900(9) Uani d . 1 1 . .
    H H7 0.6427 0.1188 0.5417 0.108 Uiso calc R 1 1 . .
    C C8 0.6573(3) 0.2605(2) 0.49595(17) 0.0792(7) Uani d . 1 1 . .
    H H8 0.7048 0.2919 0.5432 0.095 Uiso calc R 1 1 . .
    C C9 0.6250(3) 0.3181(2) 0.42674(15) 0.0674(6) Uani d . 1 1 . .
    H H9 0.6521 0.3879 0.4277 0.081 Uiso calc R 1 1 . .
    C C10 0.6770(3) 0.3332(2) 0.24373(17) 0.0767(8) Uani d . 1 1 . .
    H H10A 0.7614 0.3630 0.2826 0.092 Uiso calc R 1 1 . .
    H H10B 0.7072 0.2630 0.2327 0.092 Uiso calc R 1 1 . .
    C C11 0.6550(5) 0.3962(3) 0.16836(19) 0.1020(11) Uani d . 1 1 . .
    H H11A 0.7526 0.3949 0.1475 0.122 Uiso calc R 1 1 . .
    H H11B 0.5733 0.3643 0.1292 0.122 Uiso calc R 1 1 . .
    C C12 0.6101(3) 0.5072(2) 0.18016(13) 0.0691(6) Uani d . 1 1 . .
    H H12 0.7015 0.5514 0.1772 0.083 Uiso calc R 1 1 . .
    C C13 0.5575(2) 0.52688(17) 0.26113(12) 0.0546(5) Uani d . 1 1 . .
    H H13 0.4833 0.5851 0.2518 0.066 Uiso calc R 1 1 . .
    C C14 0.8453(3) 0.55368(18) 0.33173(15) 0.0629(6) Uani d . 1 1 . .
    H H14 0.8818 0.5258 0.2883 0.075 Uiso calc R 1 1 . .
    C C15 0.9531(3) 0.5882(2) 0.39677(19) 0.0804(8) Uani d . 1 1 . .
    H H15 1.0609 0.5831 0.3967 0.097 Uiso calc R 1 1 . .
    C C16 0.9023(4) 0.6296(3) 0.46064(19) 0.0902(9) Uani d . 1 1 . .
    H H16 0.9751 0.6520 0.5044 0.108 Uiso calc R 1 1 . .
    C C17 0.7427(4) 0.6381(3) 0.46023(18) 0.0871(8) Uani d . 1 1 . .
    H H17 0.7072 0.6672 0.5035 0.105 Uiso calc R 1 1 . .
    C C18 0.6351(3) 0.6036(2) 0.39563(15) 0.0709(7) Uani d . 1 1 . .
    H H18 0.5274 0.6097 0.3960 0.085 Uiso calc R 1 1 . .
    C C19 0.6841(2) 0.55994(15) 0.33034(13) 0.0525(5) Uani d . 1 1 . .
    C C20 0.4780(6) 0.5352(5) 0.1122(2) 0.148(2) Uani d . 1 1 . .
    H H20A 0.5080 0.5091 0.0639 0.178 Uiso calc R 1 1 . .
    H H20B 0.3853 0.4964 0.1198 0.178 Uiso calc R 1 1 . .
    C C21 0.4326(9) 0.6332(5) 0.0984(3) 0.208(4) Uani d . 1 1 . .
    H H21A 0.3476 0.6360 0.0534 0.312 Uiso calc R 1 1 . .
    H H21B 0.5202 0.6734 0.0874 0.312 Uiso calc R 1 1 . .
    H H21C 0.3974 0.6608 0.1442 0.312 Uiso calc R 1 1 . .
    N N1 0.4638(2) 0.43814(14) 0.28174(10) 0.0537(4) Uani d . 1 1 . .
    O O1 0.2633(2) 0.54571(16) 0.29856(14) 0.0899(6) Uani d . 1 1 . .
    Cl Cl1 0.10294(11) 0.32963(9) 0.21188(5) 0.1187(4) Uani d . 1 1 . .
loop_
    _atom_site_aniso_label
    _atom_site_aniso_U_11
    _atom_site_aniso_U_22
    _atom_site_aniso_U_33
    _atom_site_aniso_U_12
    _atom_site_aniso_U_13
    _atom_site_aniso_U_23
    C1 0.0550(12) 0.0729(15) 0.0633(13) 0.0061(11) 0.0111(10) 0.0058(11)
    C2 0.0547(13) 0.0925(19) 0.0743(15) -0.0028(12) 0.0100(11) 0.0089(14)
    C3 0.0616(12) 0.0538(12) 0.0591(12) -0.0044(10) 0.0109(10) -0.0111(10)
    C4 0.0512(11) 0.0512(12) 0.0680(13) 0.0020(9) 0.0137(9) -0.0013(10)
    C5 0.0824(17) 0.0577(14) 0.0891(19) -0.0074(12) 0.0251(14) -0.0069(13)
    C6 0.118(3) 0.0581(16) 0.117(3) -0.0017(16) 0.043(2) 0.0175(17)
    C7 0.094(2) 0.084(2) 0.094(2) 0.0109(16) 0.0215(17) 0.0320(17)
    C8 0.0758(16) 0.089(2) 0.0697(16) 0.0028(14) 0.0056(12) 0.0117(14)
    C9 0.0703(14) 0.0587(13) 0.0704(15) -0.0040(11) 0.0055(11) 0.0014(11)
    C10 0.0902(18) 0.0597(14) 0.0897(18) 0.0065(12) 0.0419(15) -0.0110(13)
    C11 0.147(3) 0.095(2) 0.0786(19) -0.004(2) 0.060(2) -0.0140(17)
    C12 0.0755(15) 0.0844(17) 0.0496(12) 0.0084(13) 0.0170(10) 0.0094(11)
    C13 0.0560(11) 0.0566(12) 0.0519(11) 0.0050(9) 0.0116(9) 0.0064(9)
    C14 0.0605(13) 0.0547(13) 0.0742(15) 0.0025(10) 0.0145(11) -0.0003(11)
    C15 0.0621(14) 0.0729(17) 0.101(2) 0.0006(12) 0.0007(13) -0.0113(15)
    C16 0.0839(19) 0.088(2) 0.089(2) -0.0052(16) -0.0108(15) -0.0205(16)
    C17 0.094(2) 0.093(2) 0.0735(17) -0.0028(16) 0.0130(14) -0.0247(15)
    C18 0.0667(14) 0.0771(16) 0.0700(15) -0.0016(12) 0.0158(11) -0.0124(13)
    C19 0.0591(12) 0.0421(10) 0.0565(11) 0.0014(8) 0.0112(9) 0.0053(9)
    C20 0.167(4) 0.218(6) 0.0575(18) 0.076(4) 0.015(2) 0.019(2)
    C21 0.292(8) 0.236(7) 0.103(3) 0.176(7) 0.053(4) 0.062(4)
    N1 0.0512(9) 0.0571(10) 0.0523(9) 0.0013(8) 0.0082(7) 0.0004(8)
    O1 0.0676(11) 0.0842(14) 0.1236(17) 0.0206(10) 0.0325(11) 0.0125(12)
    Cl1 0.1024(6) 0.1474(9) 0.0951(6) -0.0399(6) -0.0115(5) -0.0055(5)
_geom_special_details
;
All e.s.d.'s (except the e.s.d. in the dihedral angle between two l.s. planes)
are estimated using the full covariance matrix. The cell e.s.d.'s are taken
into account individually in the estimation of e.s.d.'s in distances, angles
and torsion angles; correlations between e.s.d.'s in cell parameters are only
used when they are defined by crystal symmetry. An approximate (isotropic)
treatment of cell e.s.d.'s is used for estimating e.s.d.'s involving l.s.
planes.
;
loop_
    _geom_bond_atom_site_label_1
    _geom_bond_atom_site_label_2
    _geom_bond_site_symmetry_2
    _geom_bond_distance
    _geom_bond_publ_flag
    C1 O1 . 1.223(3) ?
    C1 N1 . 1.358(3) ?
    C1 C2 . 1.507(4) ?
    C2 Cl1 . 1.760(3) ?
    C2 H2A . 0.9700 ?
    C2 H2B . 0.9700 ?
    C3 N1 . 1.488(3) ?
    C3 C4 . 1.512(3) ?
    C3 C10 . 1.528(3) ?
    C3 H3 . 0.9800 ?
    C4 C9 . 1.385(3) ?
    C4 C5 . 1.387(3) ?
    C5 C6 . 1.376(4) ?
    C5 H5 . 0.9300 ?
    C6 C7 . 1.378(5) ?
    C6 H6 . 0.9300 ?
    C7 C8 . 1.366(4) ?
    C7 H7 . 0.9300 ?
    C8 C9 . 1.383(4) ?
    C8 H8 . 0.9300 ?
    C9 H9 . 0.9300 ?
    C10 C11 . 1.507(4) ?
    C10 H10A . 0.9700 ?
    C10 H10B . 0.9700 ?
    C11 C12 . 1.508(4) ?
    C11 H11A . 0.9700 ?
    C11 H11B . 0.9700 ?
    C12 C20 . 1.514(4) ?
    C12 C13 . 1.554(3) ?
    C12 H12 . 0.9800 ?
    C13 N1 . 1.480(3) ?
    C13 C19 . 1.516(3) ?
    C13 H13 . 0.9800 ?
    C14 C19 . 1.384(3) ?
    C14 C15 . 1.386(4) ?
    C14 H14 . 0.9300 ?
    C15 C16 . 1.358(4) ?
    C15 H15 . 0.9300 ?
    C16 C17 . 1.376(4) ?
    C16 H16 . 0.9300 ?
    C17 C18 . 1.380(4) ?
    C17 H17 . 0.9300 ?
    C18 C19 . 1.384(3) ?
    C18 H18 . 0.9300 ?
    C20 C21 . 1.332(7) ?
    C20 H20A . 0.9700 ?
    C20 H20B . 0.9700 ?
    C21 H21A . 0.9600 ?
    C21 H21B . 0.9600 ?
    C21 H21C . 0.9600 ?
loop_
    _geom_angle_atom_site_label_1
    _geom_angle_atom_site_label_2
    _geom_angle_atom_site_label_3
    _geom_angle_site_symmetry_1
    _geom_angle_site_symmetry_3
    _geom_angle
    _geom_angle_publ_flag
    O1 C1 N1 . . 123.3(2) ?
    O1 C1 C2 . . 117.9(2) ?
    N1 C1 C2 . . 118.8(2) ?
    C1 C2 Cl1 . . 109.59(18) ?
    C1 C2 H2A . . 109.8 ?
    Cl1 C2 H2A . . 109.8 ?
    C1 C2 H2B . . 109.8 ?
    Cl1 C2 H2B . . 109.8 ?
    H2A C2 H2B . . 108.2 ?
    N1 C3 C4 . . 114.88(17) ?
    N1 C3 C10 . . 109.32(18) ?
    C4 C3 C10 . . 109.7(2) ?
    N1 C3 H3 . . 107.5 ?
    C4 C3 H3 . . 107.5 ?
    C10 C3 H3 . . 107.5 ?
    C9 C4 C5 . . 118.4(2) ?
    C9 C4 C3 . . 122.6(2) ?
    C5 C4 C3 . . 118.9(2) ?
    C6 C5 C4 . . 120.6(3) ?
    C6 C5 H5 . . 119.7 ?
    C4 C5 H5 . . 119.7 ?
    C5 C6 C7 . . 120.4(3) ?
    C5 C6 H6 . . 119.8 ?
    C7 C6 H6 . . 119.8 ?
    C6 C7 C8 . . 119.7(3) ?
    C6 C7 H7 . . 120.2 ?
    C8 C7 H7 . . 120.2 ?
    C9 C8 C7 . . 120.3(3) ?
    C9 C8 H8 . . 119.8 ?
    C7 C8 H8 . . 119.8 ?
    C8 C9 C4 . . 120.7(2) ?
    C8 C9 H9 . . 119.7 ?
    C4 C9 H9 . . 119.7 ?
    C11 C10 C3 . . 110.8(3) ?
    C11 C10 H10A . . 109.5 ?
    C3 C10 H10A . . 109.5 ?
    C11 C10 H10B . . 109.5 ?
    C3 C10 H10B . . 109.5 ?
    H10A C10 H10B . . 108.1 ?
    C12 C11 C10 . . 113.2(2) ?
    C12 C11 H11A . . 108.9 ?
    C10 C11 H11A . . 108.9 ?
    C12 C11 H11B . . 108.9 ?
    C10 C11 H11B . . 108.9 ?
    H11A C11 H11B . . 107.8 ?
    C11 C12 C20 . . 107.4(3) ?
    C11 C12 C13 . . 113.4(2) ?
    C20 C12 C13 . . 110.3(2) ?
    C11 C12 H12 . . 108.6 ?
    C20 C12 H12 . . 108.6 ?
    C13 C12 H12 . . 108.6 ?
    N1 C13 C19 . . 112.11(16) ?
    N1 C13 C12 . . 110.22(19) ?
    C19 C13 C12 . . 117.27(19) ?
    N1 C13 H13 . . 105.4 ?
    C19 C13 H13 . . 105.4 ?
    C12 C13 H13 . . 105.4 ?
    C19 C14 C15 . . 121.1(2) ?
    C19 C14 H14 . . 119.5 ?
    C15 C14 H14 . . 119.5 ?
    C16 C15 C14 . . 120.5(3) ?
    C16 C15 H15 . . 119.8 ?
    C14 C15 H15 . . 119.8 ?
    C15 C16 C17 . . 119.6(3) ?
    C15 C16 H16 . . 120.2 ?
    C17 C16 H16 . . 120.2 ?
    C16 C17 C18 . . 120.0(3) ?
    C16 C17 H17 . . 120.0 ?
    C18 C17 H17 . . 120.0 ?
    C17 C18 C19 . . 121.3(2) ?
    C17 C18 H18 . . 119.3 ?
    C19 C18 H18 . . 119.3 ?
    C14 C19 C18 . . 117.5(2) ?
    C14 C19 C13 . . 124.8(2) ?
    C18 C19 C13 . . 117.66(19) ?
    C21 C20 C12 . . 121.1(5) ?
    C21 C20 H20A . . 107.0 ?
    C12 C20 H20A . . 107.0 ?
    C21 C20 H20B . . 107.0 ?
    C12 C20 H20B . . 107.0 ?
    H20A C20 H20B . . 106.8 ?
    C20 C21 H21A . . 109.5 ?
    C20 C21 H21B . . 109.5 ?
    H21A C21 H21B . . 109.5 ?
    C20 C21 H21C . . 109.5 ?
    H21A C21 H21C . . 109.5 ?
    H21B C21 H21C . . 109.5 ?
    C1 N1 C13 . . 117.42(18) ?
    C1 N1 C3 . . 122.16(18) ?
    C13 N1 C3 . . 119.97(16) ?
loop_
    _geom_torsion_atom_site_label_1
    _geom_torsion_atom_site_label_2
    _geom_torsion_atom_site_label_3
    _geom_torsion_atom_site_label_4
    _geom_torsion_site_symmetry_1
    _geom_torsion_site_symmetry_2
    _geom_torsion_site_symmetry_3
    _geom_torsion_site_symmetry_4
    _geom_torsion
    _geom_torsion_publ_flag
    O1 C1 C2 Cl1 . . . . 91.4(3) ?
    N1 C1 C2 Cl1 . . . . -88.9(2) ?
    N1 C3 C4 C9 . . . . -43.6(3) ?
    C10 C3 C4 C9 . . . . 80.1(3) ?
    N1 C3 C4 C5 . . . . 140.4(2) ?
    C10 C3 C4 C5 . . . . -96.0(2) ?
    C9 C4 C5 C6 . . . . -1.0(4) ?
    C3 C4 C5 C6 . . . . 175.2(2) ?
    C4 C5 C6 C7 . . . . 1.1(5) ?
    C5 C6 C7 C8 . . . . -0.2(5) ?
    C6 C7 C8 C9 . . . . -0.7(5) ?
    C7 C8 C9 C4 . . . . 0.7(4) ?
    C5 C4 C9 C8 . . . . 0.1(4) ?
    C3 C4 C9 C8 . . . . -175.9(2) ?
    N1 C3 C10 C11 . . . . -49.6(3) ?
    C4 C3 C10 C11 . . . . -176.4(2) ?
    C3 C10 C11 C12 . . . . 60.0(4) ?
    C10 C11 C12 C20 . . . . -135.7(3) ?
    C10 C11 C12 C13 . . . . -13.6(4) ?
    C11 C12 C13 N1 . . . . -38.1(3) ?
    C20 C12 C13 N1 . . . . 82.3(3) ?
    C11 C12 C13 C19 . . . . 91.8(3) ?
    C20 C12 C13 C19 . . . . -147.8(3) ?
    C19 C14 C15 C16 . . . . -0.3(4) ?
    C14 C15 C16 C17 . . . . -0.7(5) ?
    C15 C16 C17 C18 . . . . 0.8(5) ?
    C16 C17 C18 C19 . . . . 0.0(5) ?
    C15 C14 C19 C18 . . . . 1.1(3) ?
    C15 C14 C19 C13 . . . . 178.3(2) ?
    C17 C18 C19 C14 . . . . -1.0(4) ?
    C17 C18 C19 C13 . . . . -178.3(3) ?
    N1 C13 C19 C14 . . . . 115.1(2) ?
    C12 C13 C19 C14 . . . . -13.9(3) ?
    N1 C13 C19 C18 . . . . -67.7(3) ?
    C12 C13 C19 C18 . . . . 163.3(2) ?
    C11 C12 C20 C21 . . . . -167.8(5) ?
    C13 C12 C20 C21 . . . . 68.1(6) ?
    O1 C1 N1 C13 . . . . -8.1(3) ?
    C2 C1 N1 C13 . . . . 172.09(19) ?
    O1 C1 N1 C3 . . . . 179.6(2) ?
    C2 C1 N1 C3 . . . . -0.2(3) ?
    C19 C13 N1 C1 . . . . 104.6(2) ?
    C12 C13 N1 C1 . . . . -122.8(2) ?
    C19 C13 N1 C3 . . . . -83.0(2) ?
    C12 C13 N1 C3 . . . . 49.6(2) ?
    C4 C3 N1 C1 . . . . -69.3(3) ?
    C10 C3 N1 C1 . . . . 166.8(2) ?
    C4 C3 N1 C13 . . . . 118.6(2) ?
    C10 C3 N1 C13 . . . . -5.2(3) ?
_iucr_refine_instructions_details
;
TITL CA3EP in P2(1)/n
CELL  0.71073   8.5971  12.9080  17.1114   90.000  100.501   90.000
ZERR     4.00   0.0009   0.0013   0.0016    0.000    0.005    0.000
LATT   1
SYMM  1/2 - X, 1/2 + Y, 1/2 - Z
SFAC  C    H    N    O    CL
UNIT  84   96   4    4    4
MERG   2
FMAP   2
PLAN   10
ACTA
BOND
BOND   $H
CONF
WPDB   1
L.S.  25
WGHT    0.109800    0.713800
FVAR       0.19640
MOLE    1
C1    1    0.315408    0.458088    0.294686    11.00000    0.05496    0.07286 =
         0.06335    0.00580    0.01112    0.00606
C2    1    0.209074    0.368284    0.305178    11.00000    0.05468    0.09246 =
         0.07431    0.00895    0.00999   -0.00284
AFIX  23
H2A   2    0.135930    0.388598    0.339383    11.00000   -1.20000
H2B   2    0.272091    0.310852    0.330116    11.00000   -1.20000
AFIX   0
C3    1    0.524567    0.330721    0.277805    11.00000    0.06156    0.05378 =
         0.05906   -0.01115    0.01090   -0.00436
AFIX  13
H3    2    0.445809    0.291710    0.240588    11.00000   -1.20000
AFIX   0
C4    1    0.552699    0.272908    0.355985    11.00000    0.05119    0.05118 =
         0.06800   -0.00127    0.01372    0.00201
C5    1    0.513309    0.168716    0.356393    11.00000    0.08238    0.05769 =
         0.08905   -0.00695    0.02509   -0.00743
AFIX  43
H5    2    0.463132    0.137186    0.309683    11.00000   -1.20000
AFIX   0
C6    1    0.547782    0.111602    0.425254    11.00000    0.11845    0.05814 =
         0.11712    0.01750    0.04295   -0.00165
AFIX  43
H6    2    0.522358    0.041538    0.424583    11.00000   -1.20000
AFIX   0
C7    1    0.619759    0.157602    0.495208    11.00000    0.09415    0.08366 =
         0.09388    0.03197    0.02155    0.01094
AFIX  43
H7    2    0.642668    0.118813    0.541687    11.00000   -1.20000
AFIX   0
C8    1    0.657302    0.260485    0.495948    11.00000    0.07582    0.08930 =
         0.06970    0.01175    0.00560    0.00278
AFIX  43
H8    2    0.704793    0.291920    0.543205    11.00000   -1.20000
AFIX   0
C9    1    0.625006    0.318107    0.426735    11.00000    0.07033    0.05866 =
         0.07043    0.00137    0.00550   -0.00404
AFIX  43
H9    2    0.652116    0.387906    0.427716    11.00000   -1.20000
AFIX   0
C10   1    0.676974    0.333152    0.243730    11.00000    0.09021    0.05972 =
         0.08970   -0.01101    0.04189    0.00652
AFIX  23
H10A  2    0.761430    0.362962    0.282561    11.00000   -1.20000
H10B  2    0.707181    0.262998    0.232707    11.00000   -1.20000
AFIX   0
C11   1    0.655016    0.396150    0.168360    11.00000    0.14705    0.09519 =
         0.07860   -0.01396    0.05981   -0.00359
AFIX  23
H11A  2    0.752594    0.394933    0.147479    11.00000   -1.20000
H11B  2    0.573259    0.364286    0.129181    11.00000   -1.20000
AFIX   0
C12   1    0.610063    0.507248    0.180163    11.00000    0.07554    0.08443 =
         0.04960    0.00939    0.01704    0.00839
AFIX  13
H12   2    0.701539    0.551389    0.177173    11.00000   -1.20000
AFIX   0
C13   1    0.557512    0.526879    0.261133    11.00000    0.05598    0.05662 =
         0.05194    0.00642    0.01157    0.00501
AFIX  13
H13   2    0.483253    0.585082    0.251757    11.00000   -1.20000
AFIX   0
C14   1    0.845270    0.553684    0.331726    11.00000    0.06055    0.05471 =
         0.07419   -0.00032    0.01445    0.00253
AFIX  43
H14   2    0.881836    0.525842    0.288314    11.00000   -1.20000
AFIX   0
C15   1    0.953057    0.588244    0.396769    11.00000    0.06210    0.07293 =
         0.10091   -0.01127    0.00073    0.00058
AFIX  43
H15   2    1.060917    0.583075    0.396666    11.00000   -1.20000
AFIX   0
C16   1    0.902328    0.629592    0.460639    11.00000    0.08390    0.08775 =
         0.08881   -0.02050   -0.01079   -0.00521
AFIX  43
H16   2    0.975069    0.652001    0.504406    11.00000   -1.20000
AFIX   0
C17   1    0.742651    0.638144    0.460228    11.00000    0.09375    0.09335 =
         0.07348   -0.02473    0.01300   -0.00277
AFIX  43
H17   2    0.707211    0.667244    0.503517    11.00000   -1.20000
AFIX   0
C18   1    0.635089    0.603575    0.395633    11.00000    0.06669    0.07714 =
         0.07005   -0.01239    0.01582   -0.00156
AFIX  43
H18   2    0.527436    0.609723    0.395981    11.00000   -1.20000
AFIX   0
C19   1    0.684108    0.559940    0.330337    11.00000    0.05915    0.04206 =
         0.05651    0.00525    0.01120    0.00136
C20   1    0.477976    0.535184    0.112185    11.00000    0.16675    0.21820 =
         0.05752    0.01873    0.01507    0.07600
AFIX  23
H20A  2    0.508007    0.509088    0.063887    11.00000   -1.20000
H20B  2    0.385277    0.496397    0.119830    11.00000   -1.20000
AFIX   0
C21   1    0.432631    0.633209    0.098354    11.00000    0.29186    0.23610 =
         0.10314    0.06247    0.05306    0.17575
AFIX  33
H21A  2    0.347628    0.636007    0.053425    11.00000   -1.50000
H21B  2    0.520175    0.673399    0.087448    11.00000   -1.50000
H21C  2    0.397419    0.660847    0.144224    11.00000   -1.50000
AFIX   0
N1    3    0.463755    0.438141    0.281740    11.00000    0.05120    0.05712 =
         0.05231    0.00039    0.00818    0.00128
O1    4    0.263255    0.545714    0.298560    11.00000    0.06764    0.08416 =
         0.12365    0.01254    0.03245    0.02058
CL1   5    0.102941    0.329629    0.211880    11.00000    0.10236    0.14737 =
         0.09514   -0.00548   -0.01147   -0.03993
HKLF 4
REM  CA3EP in P2(1)/n
REM R1 =  0.0637 for   2930 Fo > 4sig(Fo)  and  0.0953 for all   4568 data
REM    217 parameters refined using      0 restraints
END
WGHT      0.0896      0.7214
REM Highest difference peak  0.612,  deepest hole -0.433,  1-sigma level  0.043
Q1    1   0.5462  0.6146  0.1174  11.00000  0.05    0.61
Q2    1   0.3580  0.5670  0.0962  11.00000  0.05    0.36
Q3    1   0.4572  0.6593  0.1017  11.00000  0.05    0.23
Q4    1   0.5879  0.5262  0.2223  11.00000  0.05    0.22
Q5    1   0.0382  0.3377  0.2682  11.00000  0.05    0.19
Q6    1   0.1586  0.3287  0.1666  11.00000  0.05    0.15
Q7    1   0.3860  0.4344  0.2622  11.00000  0.05    0.15
Q8    1   0.6579  0.5951  0.3518  11.00000  0.05    0.14
Q9    1   0.5717  0.6022  0.0568  11.00000  0.05    0.14
Q10   1   0.4542  0.6825  0.1388  11.00000  0.05    0.14
END
;
data_New_Global_Publ_Block
_journal_date_recd_electronic     2014-11-15
_journal_date_accepted     2015-01-09
_journal_name_full     'Acta Crystallographica, Section E'
_journal_year     2015
_journal_volume     71
_journal_issue      2
_journal_page_first     o122
_journal_page_last     o122
_journal_paper_category     HO
_journal_paper_doi     10.1107/S2056989015000444
_journal_coeditor_code     ZS2323
_publ_contact_author_name     'G. Usha'
_publ_contact_author_address
;
PG and Research Department of Physics
Queen Mary's College
Chennai-4
Tamilnadu
India
;
_publ_contact_author_email     'guqmc@yahoo.com'
_publ_contact_author_fax     ?
_publ_contact_author_phone     '9150761514'
_publ_section_title
;
Crystal structure of 2-chloro-1-(3-ethyl-2,6-diphenylpiperidin-1-yl)ethanone
;
loop_
    _publ_author_name
    _publ_author_address
    'Shreevidhyaa Suressh, V.'
;
Department of Physics
Anna Adarsh College for Women
Chennai-40
Tamilnadu
India
;
    'Revathi, B. K.'
;
PG and Research Department of Physics
Queen Mary's College
Chennai-4
Tamilnadu
India
;
    'Abdul Basheer, S.'
;
PG and Research Department of Chemistry
Government Arts College
Coimbatore 18
Tamilnadu
India
;
    'Ponnuswamy, S.'
;
PG and Research Department of Chemistry
Government Arts College
Coimbatore 18
Tamilnadu
India
;
    'Usha, G.'
;
PG and Research Department of Physics
Queen Mary's College
Chennai-4
Tamilnadu
India
;
