# Supplementary material for: Crystal structure of 2-chloro-1-(3-ethyl-2,6-di­phenyl­piperidin-1-yl)ethanone
Source: Acta Crystallogr E Crystallogr Commun. 2015 Jan 21;71(Pt 2):o122. doi: 10.1107/S2056989015000444 (PMC4384592; doi:10.1107/S2056989015000444)
Supplement: Supplementary file 2 [file e-71-0o122-Isup2.hkl]

#
# h,k,l, Fc-squared, Fo-squared, sigma(Fo-squared) and status flag
#
data_I
_shelx_title ' CA3EP in P2(1)/n'
_shelx_refln_list_code          4
_shelx_F_calc_maximum      163.14
_exptl_crystal_F_000       728.00
_reflns_d_resolution_high  0.7501
 
loop_
 _symmetry_equiv_pos_as_xyz
 'x, y, z'
 '-x+1/2, y+1/2, -z+1/2'
 '-x, -y, -z'
 'x-1/2, -y-1/2, z-1/2'
 
_cell_length_a     8.5971
_cell_length_b    12.9080
_cell_length_c    17.1114
_cell_angle_alpha  90.000
_cell_angle_beta  100.501
_cell_angle_gamma  90.000
 
_shelx_F_squared_multiplier     1.000
 
loop_
 _refln_index_h
 _refln_index_k
 _refln_index_l
 _refln_F_squared_calc
 _refln_F_squared_meas
 _refln_F_squared_sigma
 _refln_observed_status
   2   0   0     2508.38     2547.36     38.64 o
   4   0   0      245.34      264.24      5.72 o
   6   0   0        0.29       -0.58      0.78 o
   8   0   0        0.25       -0.94      1.10 o
  10   0   0        7.64       10.37      2.07 o
   1   1   0     3435.79     3478.36     39.27 o
   2   1   0    22993.59    20342.42    677.43 o
   3   1   0      297.45      345.79      5.11 o
   4   1   0      382.27      374.86      4.89 o
   5   1   0      552.54      595.62      7.62 o
   6   1   0        8.87       11.61      0.90 o
   7   1   0        0.29       -0.57      0.86 o
   8   1   0        0.05       -0.26      0.70 o
   9   1   0        6.54        7.70      1.24 o
  10   1   0        5.49        3.43      1.18 o
  11   1   0        0.30        0.38      1.18 o
   0   2   0     1637.89     1860.92     28.37 o
   1   2   0     6531.44     6371.64     52.01 o
   2   2   0      121.29      173.46      2.45 o
   3   2   0     2602.83     2801.03     34.76 o
   4   2   0      382.03      311.50      4.73 o
   5   2   0       57.47       87.23      1.67 o
   6   2   0        0.03       -0.25      0.41 o
   7   2   0        1.53        1.28      0.70 o
   8   2   0       27.13       24.97      1.36 o
   9   2   0        3.27        4.77      1.43 o
  10   2   0        1.99        3.17      1.10 o
  11   2   0        1.64        1.89      1.10 o
   1   3   0     5154.32     4852.22     44.43 o
   2   3   0       51.73       56.29      0.69 o
   3   3   0        9.58       11.66      0.44 o
   4   3   0       46.96       33.30      0.84 o
   5   3   0      222.84      203.97      2.74 o
   6   3   0        0.47        3.01      0.68 o
   7   3   0      101.59       93.35      1.99 o
   8   3   0       43.26       44.65      1.19 o
   9   3   0       19.60       23.07      2.85 o
  10   3   0        0.44       -0.78      1.81 o
  11   3   0        1.95        2.85      2.33 o
   0   4   0     6941.95     7542.65     96.18 o
   1   4   0      468.85      473.65      4.81 o
   2   4   0       88.48      126.58      1.35 o
   3   4   0      444.42      585.35      5.21 o
   4   4   0        6.66       10.29      0.46 o
   5   4   0        6.73        5.52      0.53 o
   6   4   0       20.26       22.69      0.89 o
   7   4   0      686.60      674.37      9.85 o
   8   4   0       12.10       11.06      1.18 o
   9   4   0        3.37        1.56      2.07 o
  10   4   0       11.34       11.67      2.85 o
   1   5   0     1016.33      953.50      9.54 o
   2   5   0     3568.62     3795.03     32.59 o
   3   5   0      257.96      281.13      2.75 o
   4   5   0      260.31      249.43      2.85 o
   5   5   0        9.36        3.68      0.56 o
   6   5   0       33.44       29.00      1.09 o
   7   5   0       71.67       72.31      1.75 o
   8   5   0        7.34        7.92      0.92 o
   9   5   0       17.50       17.25      2.18 o
  10   5   0        0.03        0.26      2.33 o
   0   6   0     1009.99     1011.29     13.30 o
   1   6   0       74.86       86.03      1.19 o
   2   6   0      150.54      189.36      2.24 o
   3   6   0       58.21       29.81      0.60 o
   4   6   0       76.29       52.88      0.94 o
   5   6   0      239.90      267.09      3.65 o
   6   6   0       74.20       64.21      1.76 o
   7   6   0       95.72       86.53      1.91 o
   8   6   0       52.82       59.36      1.82 o
   9   6   0        1.93        0.62      1.18 o
  10   6   0       18.50       23.33      3.63 o
   1   7   0      456.74      513.41      5.41 o
   2   7   0       12.62       23.60      0.71 o
   3   7   0       12.70       21.76      0.57 o
   4   7   0        5.96        2.57      0.35 o
   5   7   0       23.66       10.99      0.66 o
   6   7   0      238.52      206.40      3.17 o
   7   7   0       37.29       38.90      1.97 o
   8   7   0        2.01       -0.44      0.97 o
   9   7   0        0.38        1.34      1.15 o
  10   7   0       13.70       20.05      1.97 o
   0   8   0      283.38      324.11      5.63 o
   1   8   0      214.94      184.75      2.28 o
   2   8   0        0.05       -0.30      0.30 o
   3   8   0      158.80      140.67      1.97 o
   4   8   0        6.22       -0.37      0.37 o
   5   8   0        6.72       14.23      0.80 o
   6   8   0       92.47       77.53      1.68 o
   7   8   0        0.09        2.01      1.07 o
   8   8   0        1.56        1.27      1.10 o
   9   8   0       11.52       13.73      1.47 o
   1   9   0       14.02       17.83      0.68 o
   2   9   0        0.93        0.76      0.44 o
   3   9   0       21.81       14.01      1.06 o
   4   9   0        0.78       -0.17      0.64 o
   5   9   0      261.97      215.86      3.61 o
   6   9   0        2.85        3.80      0.94 o
   7   9   0       17.23       22.80      1.53 o
   8   9   0        1.72        0.95      1.15 o
   9   9   0        0.18       -1.28      1.28 o
   0  10   0      400.38      376.70     11.15 o
   1  10   0        2.61        1.46      0.72 o
   2  10   0       62.36       63.44      1.88 o
   3  10   0        6.82        4.19      1.19 o
   4  10   0       58.52       49.05      1.27 o
   5  10   0        3.12        3.83      0.95 o
   6  10   0        5.67        3.43      1.01 o
   7  10   0        0.26        0.29      1.05 o
   8  10   0        6.22        3.97      1.48 o
   9  10   0        0.78       -1.21      1.43 o
   1  11   0       11.96       12.80      1.12 o
   2  11   0       53.22       50.17      2.36 o
   3  11   0       41.91       31.86      2.29 o
   4  11   0        1.82        3.20      0.92 o
   5  11   0       17.77       16.45      2.35 o
   6  11   0        4.57        4.71      1.38 o
   7  11   0       12.31        9.17      1.36 o
   8  11   0        0.10        2.18      1.43 o
   0  12   0        9.59        9.33      2.07 o
   1  12   0       17.89       13.86      1.73 o
   2  12   0       79.60       87.87      4.67 o
   3  12   0       15.65       25.94      2.20 o
   4  12   0        4.20        2.77      1.07 o
   5  12   0       10.21       11.18      1.92 o
   6  12   0        4.06       -0.35      1.62 o
   7  12   0        0.20        2.59      1.65 o
   8  12   0        3.23        2.59      2.33 o
   1  13   0        2.65        3.82      1.37 o
   2  13   0       16.91       16.30      1.92 o
   3  13   0        3.09        1.43      1.47 o
   4  13   0        0.02       -1.40      1.40 o
   5  13   0        2.76       -1.42      2.07 o
   6  13   0        4.14        3.63      2.59 o
   0  14   0       40.52       52.89      4.15 o
   1  14   0       22.69       26.47      2.20 o
   2  14   0        1.72        3.37      2.07 o
   3  14   0        0.96       -1.94      3.24 o
   4  14   0        2.12       -0.47      1.64 o
   5  14   0        1.77        1.30      2.59 o
   1  15   0        1.27        1.75      1.55 o
   2  15   0        3.54        1.56      2.33 o
   3  15   0        3.38        2.44      1.41 o
   4  15   0        0.07        0.86      1.62 o
   0  16   0        0.96       -1.56      2.33 o
   1  16   0        1.33        1.81      2.59 o
   2  16   0        4.61        3.11      2.59 o
   3  16   0        0.10        1.45      1.81 o
   4  16   0        1.33        4.67      2.59 o
   1  17   0        2.90        7.78      3.11 o
 -11   0   1        1.26        1.56      1.81 o
  -9   0   1       13.26       10.63      1.81 o
  -7   0   1       88.97       86.78      3.63 o
  -5   0   1      306.47      372.97      6.54 o
  -3   0   1     3424.93     3436.97     71.43 o
  -1   0   1      175.48      237.70      2.89 o
   1   0   1     2503.80     2285.49     41.95 o
   3   0   1        2.52       12.70      0.78 o
   5   0   1       90.38       90.71      2.03 o
   7   0   1      366.07      324.10      7.47 o
   9   0   1       14.84       13.74      2.07 o
  11   0   1        8.40       10.37      2.07 o
 -11   1   1        0.86        0.22      1.18 o
 -10   1   1        1.09        0.74      1.18 o
  -9   1   1       19.45       19.51      1.55 o
  -8   1   1       24.05       25.28      1.28 o
  -7   1   1       33.61       39.56      1.68 o
  -6   1   1      129.01      112.14      2.09 o
  -5   1   1      180.07      188.78      2.90 o
  -4   1   1       11.64        7.01      0.82 o
  -3   1   1     3589.70     3657.79     43.36 o
  -2   1   1     8027.88     8061.02     79.32 o
  -1   1   1     1129.26     1100.79      8.30 o
   0   1   1      550.13      565.26      7.22 o
   1   1   1      895.08      875.84     11.46 o
   2   1   1       31.47       19.55      0.59 o
   3   1   1       27.58       31.78      1.05 o
   4   1   1        4.46       13.88      0.58 o
   5   1   1      764.37      682.82      8.34 o
   6   1   1      102.41      114.44      1.73 o
   7   1   1       20.68       23.21      1.00 o
   8   1   1       62.00       62.94      2.05 o
   9   1   1       57.08       51.23      4.15 o
  10   1   1        6.39        6.17      1.56 o
  11   1   1        0.92        1.14      1.18 o
 -11   2   1        2.84        5.43      1.29 o
 -10   2   1        9.51       12.60      1.43 o
  -9   2   1       14.59       13.77      1.29 o
  -8   2   1       11.42        8.82      0.98 o
  -7   2   1       12.72       10.05      0.58 o
  -6   2   1        0.02       -0.03      0.38 o
  -5   2   1      778.48      704.42      7.39 o
  -4   2   1      344.58      231.42      3.26 o
  -3   2   1      608.63      596.85      6.98 o
  -2   2   1     1640.61     1572.29     12.27 o
  -1   2   1     4937.71     4962.17     42.46 o
   0   2   1     1396.29     1229.82     12.14 o
   1   2   1     2836.60     2869.71     24.53 o
   2   2   1      156.48      159.74      2.51 o
   3   2   1     2011.61     2071.31     27.40 o
   4   2   1      274.60      332.87      7.67 o
   5   2   1      146.06      136.10      1.87 o
   6   2   1       20.28       19.74      0.78 o
   7   2   1      158.38      163.15      3.35 o
   8   2   1        1.01        0.02      0.80 o
   9   2   1        5.11        6.08      1.10 o
  10   2   1        9.61       13.75      1.49 o
  11   2   1        0.42        0.24      1.10 o
 -11   3   1        0.75        0.78      2.07 o
 -10   3   1        4.78        6.16      1.13 o
  -9   3   1       17.72       16.51      1.94 o
  -8   3   1        3.29        1.71      0.61 o
  -7   3   1        4.90        3.57      0.73 o
  -6   3   1       23.73       26.47      0.86 o
  -5   3   1       14.24       35.90      0.92 o
  -4   3   1      158.79      158.33      2.05 o
  -3   3   1      248.30      195.85      1.98 o
  -2   3   1     6126.61     6472.53     91.35 o
  -1   3   1     3827.66     4330.12     41.90 o
   0   3   1       75.25       50.14      0.75 o
   1   3   1     4793.50     4734.86     46.00 o
   2   3   1     2341.75     2272.03     24.20 o
   3   3   1      600.22      634.88      7.73 o
   4   3   1       61.53       72.00      1.28 o
   5   3   1       87.40       98.33      1.68 o
   6   3   1       14.48       10.12      0.63 o
   7   3   1      161.85      154.29      2.59 o
   8   3   1        0.70        1.79      0.57 o
   9   3   1        0.01        0.26      1.81 o
  10   3   1        2.45        1.81      2.07 o
 -11   4   1        0.03       -0.52      2.33 o
 -10   4   1        3.08        1.81      2.33 o
  -9   4   1        1.51        0.31      1.55 o
  -8   4   1       11.15       11.68      1.44 o
  -7   4   1        1.11       -0.50      2.03 o
  -6   4   1       39.83       40.42      1.12 o
  -5   4   1        5.00        3.46      0.36 o
  -4   4   1      394.60      433.59      4.41 o
  -3   4   1      839.83      905.29      7.26 o
  -2   4   1       12.23       15.67      0.58 o
  -1   4   1       11.04       30.81      0.81 o
   0   4   1    12474.02    13004.99    199.59 o
   1   4   1       32.60       19.29      0.50 o
   2   4   1      342.45      451.50      3.87 o
   3   4   1      285.52      314.45      3.98 o
   4   4   1      201.27      194.98      2.82 o
   5   4   1       77.54       64.72      1.28 o
   6   4   1       69.23       66.28      1.45 o
   7   4   1       39.35       56.89      1.67 o
   8   4   1        0.10       -0.05      0.92 o
   9   4   1       46.94       51.33      3.89 o
  10   4   1        0.44       -1.04      2.33 o
 -10   5   1        4.94        7.52      2.85 o
  -9   5   1        2.34        3.21      3.11 o
  -8   5   1        8.88        8.93      1.13 o
  -7   5   1       41.74       47.37      1.66 o
  -6   5   1        0.01       -0.54      0.54 o
  -5   5   1       20.74       18.71      0.95 o
  -4   5   1      583.77      578.09      4.83 o
  -3   5   1      568.91      603.20      4.97 o
  -2   5   1     1075.93     1069.37     10.00 o
  -1   5   1      389.77      355.13      3.49 o
   0   5   1      207.63      176.14      2.02 o
   1   5   1       18.02       27.87      0.76 o
   2   5   1      468.80      534.53      4.57 o
   3   5   1       57.90       79.32      0.93 o
   4   5   1      620.59      611.33      6.95 o
   5   5   1      336.98      311.79      3.95 o
   6   5   1        0.88        0.29      0.57 o
   7   5   1        0.16        0.59      0.74 o
   8   5   1        0.35       -0.71      0.91 o
   9   5   1        1.53        0.00      2.07 o
  10   5   1        0.78       -2.07      2.07 o
 -10   6   1        0.34        2.23      1.92 o
  -9   6   1        0.63       -0.88      0.94 o
  -8   6   1        6.57        7.06      1.06 o
  -7   6   1       12.19        7.45      0.98 o
  -6   6   1        0.07       -0.81      0.81 o
  -5   6   1       89.37       87.37      1.49 o
  -4   6   1       21.16       19.43      0.52 o
  -3   6   1       83.69       66.43      0.93 o
  -2   6   1     1843.28     1892.41     18.59 o
  -1   6   1      277.63      306.07      3.61 o
   0   6   1      142.87      163.83      2.11 o
   1   6   1       30.13       38.71      1.02 o
   2   6   1      119.89      159.92      1.83 o
   3   6   1       29.55       26.24      0.92 o
   4   6   1       94.68       59.88      1.11 o
   5   6   1        1.98        0.07      0.25 o
   6   6   1       23.02       32.01      1.24 o
   7   6   1       40.50       34.80      1.34 o
   8   6   1        1.72        0.70      0.86 o
   9   6   1       20.12       21.55      3.76 o
  10   6   1        1.17        0.00      2.59 o
 -10   7   1        0.17        0.48      1.53 o
  -9   7   1        2.22        0.31      1.07 o
  -8   7   1       12.38       11.70      1.30 o
  -7   7   1        0.10       -0.36      0.95 o
  -6   7   1       73.82       75.60      1.97 o
  -5   7   1      159.00      115.00      1.79 o
  -4   7   1        2.02       -0.14      0.30 o
  -3   7   1       27.48       19.30      0.62 o
  -2   7   1      812.57      979.29      8.69 o
  -1   7   1       50.13       42.66      1.10 o
   0   7   1      693.01      794.26      8.11 o
   1   7   1      261.21      270.58      3.07 o
   2   7   1        9.33        7.83      0.50 o
   3   7   1       99.07       65.60      1.00 o
   4   7   1       91.29       81.13      1.15 o
   5   7   1      237.33      265.51      3.27 o
   6   7   1        9.47        4.60      0.64 o
   7   7   1      183.88      186.85      3.33 o
   8   7   1        1.60       -0.99      0.99 o
   9   7   1        3.48        3.47      1.18 o
  10   7   1        7.45        9.53      1.99 o
 -10   8   1       11.51       13.66      1.87 o
  -9   8   1       19.00       23.66      1.71 o
  -8   8   1        2.67        4.84      1.17 o
  -7   8   1       36.27       32.81      1.51 o
  -6   8   1        4.28        4.81      0.94 o
  -5   8   1       23.04       33.79      1.28 o
  -4   8   1      137.11      175.38      2.19 o
  -3   8   1       18.94       38.57      0.87 o
  -2   8   1        9.35       20.63      0.69 o
  -1   8   1      124.66      162.09      2.24 o
   0   8   1        0.42       -0.11      0.44 o
   1   8   1        1.54        0.74      0.39 o
   2   8   1       27.25       32.03      0.80 o
   3   8   1      188.66      189.31      2.26 o
   4   8   1        2.95        1.57      0.43 o
   5   8   1       70.56       57.61      1.42 o
   6   8   1       49.96       49.33      1.38 o
   7   8   1       12.30       13.55      1.30 o
   8   8   1        0.04       -1.01      1.01 o
   9   8   1        1.01       -0.30      1.42 o
  -9   9   1        1.72        2.67      1.28 o
  -8   9   1        2.00        3.63      1.50 o
  -7   9   1       36.65       37.70      2.21 o
  -6   9   1       13.70       14.81      1.51 o
  -5   9   1        0.20        1.71      0.94 o
  -4   9   1        0.31       -0.06      0.52 o
  -3   9   1       37.18       54.81      1.25 o
  -2   9   1       19.74       13.48      0.78 o
  -1   9   1      117.41      125.24      1.87 o
   0   9   1        0.15       -0.54      0.54 o
   1   9   1       45.68       47.37      1.21 o
   2   9   1       42.51       43.56      1.14 o
   3   9   1      106.70      109.34      1.85 o
   4   9   1        4.88        7.36      0.71 o
   5   9   1        0.40        1.37      1.02 o
   6   9   1        5.40        4.93      0.94 o
   7   9   1        1.87        6.01      1.16 o
   8   9   1        9.25        8.78      1.51 o
   9   9   1        0.03        1.38      1.36 o
  -9  10   1        0.00        1.34      1.43 o
  -8  10   1        8.48       12.15      1.47 o
  -7  10   1       13.87        7.74      1.28 o
  -6  10   1       15.96       17.87      1.61 o
  -5  10   1       61.36       78.18      2.03 o
  -4  10   1        8.07        6.44      0.68 o
  -3  10   1        5.94       13.57      0.83 o
  -2  10   1       17.57       20.04      1.18 o
  -1  10   1       53.79       49.39      1.78 o
   0  10   1      129.49      157.47      3.44 o
   1  10   1        2.26        2.40      0.72 o
   2  10   1       81.78       91.93      4.85 o
   3  10   1       18.10       19.37      1.12 o
   4  10   1       28.97       24.25      1.18 o
   5  10   1       23.87       30.44      1.45 o
   6  10   1       12.65       13.80      1.24 o
   7  10   1        0.00        0.94      1.24 o
   8  10   1        4.41        5.85      1.51 o
   9  10   1        0.16       -0.06      1.36 o
  -8  11   1        0.01        0.08      1.23 o
  -7  11   1        0.40        0.03      1.15 o
  -6  11   1       19.52       20.22      2.02 o
  -5  11   1        0.03       -0.26      1.09 o
  -4  11   1        4.25       -0.71      0.80 o
  -3  11   1       64.32       53.37      2.05 o
  -2  11   1       24.99       32.27      2.10 o
  -1  11   1      105.21       98.91      6.22 o
   0  11   1       70.51       78.60      2.93 o
   1  11   1       38.84       45.11      2.29 o
   2  11   1      155.57      171.58      4.65 o
   3  11   1        7.67        9.98      1.29 o
   4  11   1       24.18       20.33      1.21 o
   5  11   1       15.77       18.74      2.02 o
   6  11   1       21.93       22.20      1.57 o
   7  11   1       15.05       18.38      1.82 o
   8  11   1        1.61        1.71      1.43 o
  -8  12   1        0.43        2.33      2.59 o
  -7  12   1        0.14        0.13      1.36 o
  -6  12   1        8.83        9.58      1.90 o
  -5  12   1        8.17        8.47      1.81 o
  -4  12   1       30.07       30.16      2.04 o
  -3  12   1        1.58        1.70      1.94 o
  -2  12   1      142.60      139.60      5.83 o
  -1  12   1        7.79        8.76      1.69 o
   0  12   1        6.60        4.48      1.56 o
   1  12   1       56.56       49.31      2.55 o
   2  12   1       72.69       81.18      3.10 o
   3  12   1       33.18       35.40      1.93 o
   4  12   1       15.08       24.61      2.51 o
   5  12   1        0.36        2.46      1.65 o
   6  12   1       11.25        9.85      2.85 o
   7  12   1       12.51       14.05      1.99 o
  -6  13   1        1.85        1.79      1.73 o
  -5  13   1       18.16       23.48      2.38 o
  -4  13   1       14.35       15.27      1.53 o
  -3  13   1        0.16       -0.91      1.94 o
  -2  13   1        0.21        0.28      1.37 o
  -1  13   1       20.71       12.80      1.83 o
   0  13   1        0.01        0.39      1.28 o
   1  13   1       23.26       35.73      2.29 o
   2  13   1       17.04        8.56      2.33 o
   3  13   1        4.71       10.74      2.29 o
   4  13   1        2.70        2.93      1.18 o
   5  13   1       41.88       40.44      3.89 o
   6  13   1        1.84        4.93      2.59 o
  -5  14   1        5.58        4.00      3.11 o
  -4  14   1        0.00       -1.22      1.22 o
  -3  14   1       11.94        8.80      1.92 o
  -2  14   1       13.16       12.96      2.59 o
  -1  14   1       14.80       12.45      1.83 o
   0  14   1        9.21        4.10      1.55 o
   1  14   1       10.44       10.55      1.81 o
   2  14   1        6.78        8.81      2.59 o
   3  14   1        6.18        3.19      1.33 o
   4  14   1        4.53        1.73      1.94 o
   5  14   1        0.48       -0.78      2.33 o
  -4  15   1       14.13       25.72      2.02 o
  -3  15   1        0.56       -1.30      2.07 o
  -2  15   1        4.12        5.70      2.33 o
  -1  15   1        4.33        4.72      1.73 o
   0  15   1        2.11        1.51      1.55 o
   1  15   1        5.14        1.56      2.59 o
   2  15   1        9.35        6.48      2.85 o
   3  15   1        0.01       -0.46      1.81 o
   4  15   1        6.85        2.66      2.85 o
  -4  16   1        0.36        0.00      2.33 o
  -3  16   1        2.19        0.10      2.07 o
  -2  16   1        1.49       -0.52      2.59 o
  -1  16   1        0.58        2.33      2.59 o
   0  16   1        3.33        3.63      2.07 o
   1  16   1        0.33       -1.30      2.33 o
   2  16   1        2.84        0.78      2.59 o
   3  16   1        4.88        2.67      1.87 o
  -1  17   1        6.12        6.48      2.85 o
   0  17   1        1.50        4.93      2.85 o
   1  17   1        5.03        5.70      3.11 o
 -10   0   2        3.93        2.85      1.81 o
  -8   0   2       15.18        6.89      1.56 o
  -6   0   2       93.04       86.25      3.37 o
  -4   0   2      713.25      694.68     16.53 o
  -2   0   2        9.04        5.20      0.39 o
   0   0   2    18311.95    16490.12    368.31 o
   2   0   2       12.87       14.53      0.45 o
   4   0   2       99.81      151.89      3.20 o
   6   0   2       79.78       89.27      3.14 o
   8   0   2       86.66       77.78      3.63 o
  10   0   2        0.02       -0.78      1.56 o
 -11   1   2        3.14        2.56      1.24 o
 -10   1   2        1.93        2.59      1.18 o
  -9   1   2        7.69        6.19      1.18 o
  -8   1   2        3.91        4.22      0.85 o
  -7   1   2        9.40        7.65      0.70 o
  -6   1   2        1.94        0.92      0.50 o
  -5   1   2       11.07        5.76      0.69 o
  -4   1   2      905.77      954.27     10.70 o
  -3   1   2     2015.53     2002.23     18.86 o
  -2   1   2     2120.37     2239.59     17.65 o
  -1   1   2     6446.22     6291.55     65.41 o
   0   1   2      465.49      545.87      8.31 o
   1   1   2     2443.39     2315.65     20.64 o
   2   1   2     2123.35     2255.00     25.01 o
   3   1   2      466.77      364.96      4.37 o
   4   1   2      429.22      442.73      5.78 o
   5   1   2      433.18      469.52      5.70 o
   6   1   2       62.16       51.30      1.08 o
   7   1   2       36.04       31.45      1.35 o
   8   1   2       37.11       39.30      2.85 o
   9   1   2       23.09       29.40      2.46 o
  10   1   2        0.94        1.83      1.94 o
  11   1   2        0.61       -0.44      1.18 o
 -11   2   2        0.32        0.30      1.24 o
 -10   2   2       16.32       16.76      3.24 o
  -9   2   2       38.84       39.97      1.94 o
  -8   2   2       31.60       27.94      1.23 o
  -7   2   2        1.43       -0.43      0.43 o
  -6   2   2       13.98       16.48      0.56 o
  -5   2   2      678.01      700.07      7.39 o
  -4   2   2       28.26       62.34      1.46 o
  -3   2   2     1225.95     1219.99     10.71 o
  -2   2   2     3222.99     3361.25     25.27 o
  -1   2   2      467.13      535.81      4.78 o
   0   2   2     5119.57     4949.11     58.38 o
   1   2   2     1530.60     1615.78     13.66 o
   2   2   2       36.06       31.33      0.55 o
   3   2   2       76.41       84.28      1.53 o
   4   2   2       42.45       54.54      0.92 o
   5   2   2      112.54      141.17      2.20 o
   6   2   2       75.01       73.32      2.03 o
   7   2   2        4.03        5.62      0.85 o
   8   2   2        0.69        0.17      0.78 o
   9   2   2        2.46       -0.16      0.86 o
  10   2   2        1.45        0.13      1.05 o
 -11   3   2        0.85        0.26      2.33 o
 -10   3   2        9.28        7.97      1.33 o
  -9   3   2        0.55        1.06      0.96 o
  -8   3   2       14.36       17.93      0.97 o
  -7   3   2        5.04        3.31      0.53 o
  -6   3   2       86.47       84.01      1.89 o
  -5   3   2      122.18      116.58      1.76 o
  -4   3   2     1289.11     1309.53     12.06 o
  -3   3   2     1648.36     1681.95     13.32 o
  -2   3   2      733.63      820.60      6.90 o
  -1   3   2        9.25        6.89      0.42 o
   0   3   2     3467.60     3356.97     33.99 o
   1   3   2     3516.08     3672.11     32.84 o
   2   3   2        0.06        1.28      0.26 o
   3   3   2       81.80       75.44      1.13 o
   4   3   2      200.18      187.34      2.40 o
   5   3   2       42.07       38.48      0.92 o
   6   3   2       39.70       37.78      1.14 o
   7   3   2      271.04      282.95      4.29 o
   8   3   2        1.04        1.56      1.28 o
   9   3   2       10.18        7.52      2.07 o
  10   3   2       13.25       14.00      2.59 o
 -11   4   2        0.19       -2.33      2.33 o
 -10   4   2       18.11       22.30      3.11 o
  -9   4   2        4.08        3.51      1.62 o
  -8   4   2        8.28       10.50      0.79 o
  -7   4   2      460.59      433.86      5.55 o
  -6   4   2       39.96       37.83      2.68 o
  -5   4   2      177.50      167.87      2.20 o
  -4   4   2      161.85      180.33      1.97 o
  -3   4   2      522.10      555.35      4.59 o
  -2   4   2       18.09       10.56      0.36 o
  -1   4   2        0.24        2.39      0.26 o
   0   4   2     1035.86     1074.56     10.69 o
   1   4   2      128.10      108.49      2.51 o
   2   4   2      194.56      189.41      1.89 o
   3   4   2      431.25      323.24      3.48 o
   4   4   2      240.28      228.86      2.93 o
   5   4   2       80.73       77.36      1.48 o
   6   4   2      162.79      153.71      2.33 o
   7   4   2      218.56      215.88      3.49 o
   8   4   2        0.62       -0.93      1.00 o
   9   4   2        6.79        6.74      2.33 o
  10   4   2        0.00       -1.04      2.07 o
 -10   5   2        1.62        0.65      1.83 o
  -9   5   2        4.81        1.21      1.94 o
  -8   5   2        3.16        2.55      1.25 o
  -7   5   2        1.16        0.12      0.65 o
  -6   5   2       53.62       47.44      1.65 o
  -5   5   2      108.34      122.49      1.61 o
  -4   5   2       62.11       80.98      1.06 o
  -3   5   2       96.21      135.38      1.54 o
  -2   5   2     1909.73     2014.50     18.54 o
  -1   5   2      119.36      113.97      1.31 o
   0   5   2      286.99      326.08      3.75 o
   1   5   2      163.55      147.23      2.13 o
   2   5   2      271.11      373.30      3.47 o
   3   5   2        2.24        7.26      0.31 o
   4   5   2       55.04       70.97      1.83 o
   5   5   2       18.70        7.46      0.63 o
   6   5   2      377.88      367.33      4.65 o
   7   5   2       10.90       23.00      1.13 o
   8   5   2       12.79       10.67      1.21 o
   9   5   2        2.87        5.44      2.33 o
  10   5   2        1.02       -1.56      2.33 o
 -10   6   2        6.09        6.68      2.10 o
  -9   6   2        0.14        0.08      1.22 o
  -8   6   2        9.72       11.49      1.24 o
  -7   6   2       83.40       85.28      2.24 o
  -6   6   2       37.57       44.77      1.20 o
  -5   6   2       23.48       26.77      0.74 o
  -4   6   2       53.48       36.38      0.70 o
  -3   6   2      300.58      311.61      2.94 o
  -2   6   2        9.54       11.40      0.38 o
  -1   6   2     3393.86     3730.08     36.76 o
   0   6   2      728.70      776.37      8.49 o
   1   6   2        3.97        8.07      0.46 o
   2   6   2      376.90      376.37      3.78 o
   3   6   2      853.16      944.60      8.32 o
   4   6   2       75.01       96.05      1.36 o
   5   6   2       67.40       65.18      1.41 o
   6   6   2       75.19       89.94      2.04 o
   7   6   2        0.03        1.90      0.83 o
   8   6   2       13.27       14.41      1.19 o
   9   6   2        3.33        5.70      2.59 o
  10   6   2        0.67        2.59      2.59 o
 -10   7   2        0.03       -1.37      1.37 o
  -9   7   2        0.01       -0.51      1.03 o
  -8   7   2       10.65        9.96      1.29 o
  -7   7   2        9.58       10.05      1.08 o
  -6   7   2      109.16       98.03      1.90 o
  -5   7   2       13.21       11.48      0.71 o
  -4   7   2        0.40        0.30      0.30 o
  -3   7   2      195.93      237.11      2.63 o
  -2   7   2       25.12       40.78      0.76 o
  -1   7   2       84.57      106.27      1.47 o
   0   7   2       92.30      117.01      1.57 o
   1   7   2       29.15       32.37      0.84 o
   2   7   2      404.78      415.94      4.49 o
   3   7   2       17.33       13.44      0.48 o
   4   7   2       21.67       13.56      0.54 o
   5   7   2      161.78      174.15      2.41 o
   6   7   2        2.92        0.70      0.77 o
   7   7   2      126.29      141.16      3.13 o
   8   7   2        3.15        2.82      1.05 o
   9   7   2        0.33       -0.61      1.56 o
  10   7   2        1.37        1.96      1.81 o
 -10   8   2        2.51        5.06      1.80 o
  -9   8   2        1.45        1.65      1.18 o
  -8   8   2        1.24        0.32      1.45 o
  -7   8   2       33.91       36.68      1.79 o
  -6   8   2        0.93        0.14      0.80 o
  -5   8   2        4.04        1.45      0.71 o
  -4   8   2        0.49       -0.43      0.43 o
  -3   8   2        7.99       13.32      0.64 o
  -2   8   2       22.20       11.46      0.71 o
  -1   8   2        6.59        7.26      0.43 o
   0   8   2     1329.49     1464.82     14.62 o
   1   8   2       17.51       17.84      0.68 o
   2   8   2       43.69       37.57      0.90 o
   3   8   2      700.77      704.62      6.84 o
   4   8   2        5.69        2.98      0.47 o
   5   8   2       39.14       43.81      1.42 o
   6   8   2       41.32       40.11      1.73 o
   7   8   2        3.38        2.66      1.05 o
   8   8   2        1.96        4.16      1.28 o
   9   8   2       16.74       18.64      3.05 o
  -9   9   2        6.44        7.26      1.40 o
  -8   9   2        1.15        0.42      1.16 o
  -7   9   2        1.76        0.32      1.08 o
  -6   9   2        0.48       -0.04      0.97 o
  -5   9   2       30.21       33.08      1.63 o
  -4   9   2        0.43        3.31      0.55 o
  -3   9   2        1.74       -0.48      0.48 o
  -2   9   2      144.72      180.30      2.49 o
  -1   9   2       59.55       69.43      1.59 o
   0   9   2       43.67       56.79      1.56 o
   1   9   2       24.44       31.33      0.97 o
   2   9   2       53.24       48.11      1.45 o
   3   9   2       15.88       26.23      0.98 o
   4   9   2        5.82        3.72      0.66 o
   5   9   2      417.28      376.43      6.03 o
   6   9   2       30.05       35.99      1.88 o
   7   9   2        2.84        2.20      1.21 o
   8   9   2        8.51        3.82      1.36 o
   9   9   2        0.03        1.08      1.36 o
  -9  10   2        3.09        5.23      1.44 o
  -8  10   2        9.01       12.20      2.66 o
  -7  10   2       15.65       18.14      1.53 o
  -6  10   2       14.67       20.09      1.71 o
  -5  10   2        2.24        4.28      1.22 o
  -4  10   2       45.81       47.31      1.46 o
  -3  10   2        0.59       -0.66      0.66 o
  -2  10   2       12.94        9.59      1.81 o
  -1  10   2        8.04       11.12      1.28 o
   0  10   2      194.52      183.00      4.16 o
   1  10   2        0.49       -0.68      0.89 o
   2  10   2       12.35        7.25      0.97 o
   3  10   2       17.60       28.46      1.28 o
   4  10   2       20.66       15.02      1.18 o
   5  10   2       11.19       16.54      1.31 o
   6  10   2        1.94        3.02      1.07 o
   7  10   2       33.44       40.71      2.21 o
   8  10   2        5.46        5.40      1.46 o
  -8  11   2        8.12        9.77      1.49 o
  -7  11   2        0.60        1.49      1.18 o
  -6  11   2        2.15        3.98      1.33 o
  -5  11   2        3.70        2.40      1.09 o
  -4  11   2        1.25        5.25      1.12 o
  -3  11   2        0.82        0.59      0.99 o
  -2  11   2        0.73       -0.92      0.92 o
  -1  11   2        5.73        5.89      1.28 o
   0  11   2        6.35        7.07      1.37 o
   1  11   2       14.41       20.29      1.73 o
   2  11   2       61.04       42.60      2.36 o
   3  11   2       10.92       10.04      2.03 o
   4  11   2       42.32       29.14      1.63 o
   5  11   2       10.28       22.56      2.85 o
   6  11   2        5.06        4.69      1.36 o
   7  11   2        4.30        2.31      1.36 o
   8  11   2        0.59       -1.28      1.28 o
  -8  12   2        3.15        2.95      2.46 o
  -7  12   2       14.44       19.12      1.93 o
  -6  12   2        0.65        1.98      1.28 o
  -5  12   2        1.73        3.26      1.62 o
  -4  12   2        5.57        6.01      1.22 o
  -3  12   2       11.67        7.68      1.73 o
  -2  12   2       27.24       29.20      3.76 o
  -1  12   2       25.87       14.09      1.55 o
   0  12   2        0.44        1.91      1.18 o
   1  12   2       18.40        9.74      1.55 o
   2  12   2       42.33       34.74      2.29 o
   3  12   2       31.02       29.00      1.74 o
   4  12   2        9.36       13.96      1.37 o
   5  12   2        1.01        5.19      2.33 o
   6  12   2        0.02       -2.07      2.07 o
   7  12   2        9.03       11.93      3.11 o
  -7  13   2       10.01       13.06      4.54 o
  -6  13   2        1.26        0.71      1.94 o
  -5  13   2       14.17       11.95      2.10 o
  -4  13   2        0.07       -1.05      1.05 o
  -3  13   2        1.44        1.30      1.65 o
  -2  13   2        8.79        2.66      1.37 o
  -1  13   2        3.85        4.28      1.47 o
   0  13   2       16.81       19.44      1.92 o
   1  13   2        0.13        1.56      1.28 o
   2  13   2        0.00        0.52      2.07 o
   3  13   2        0.00        0.31      1.07 o
   4  13   2        0.63        1.54      1.43 o
   5  13   2       15.06       21.78      3.63 o
   6  13   2       10.67       11.93      3.11 o
  -6  14   2        2.07        6.74      3.11 o
  -5  14   2        4.87        6.92      2.10 o
  -4  14   2       13.19       14.26      1.71 o
  -3  14   2        1.63        1.38      1.62 o
  -2  14   2        0.30       -1.28      1.28 o
  -1  14   2        2.30        1.94      1.37 o
   0  14   2        2.81        5.83      1.65 o
   1  14   2       14.39       16.93      2.72 o
   2  14   2        5.45        6.48      2.59 o
   3  14   2        0.25        0.40      1.49 o
   4  14   2        2.18        4.72      1.62 o
   5  14   2        0.73        3.63      2.59 o
  -5  15   2        6.90        8.56      3.37 o
  -4  15   2        0.62        0.41      1.36 o
  -3  15   2        5.17        6.28      1.92 o
  -2  15   2        6.17        0.78      2.33 o
  -1  15   2        0.00        0.92      2.07 o
   0  15   2        0.03        1.11      1.55 o
   1  15   2        3.70        1.30      2.59 o
   2  15   2        4.02        8.32      3.11 o
   3  15   2        4.81        8.89      1.99 o
   4  15   2        2.01        1.30      2.85 o
  -4  16   2        3.69        9.54      4.54 o
  -3  16   2        1.68        0.11      2.33 o
  -2  16   2        0.17       -1.56      2.33 o
  -1  16   2        0.54       -0.93      1.55 o
   0  16   2        0.14        0.72      1.69 o
   1  16   2        0.15       -1.56      2.33 o
   2  16   2        0.57       -1.65      1.65 o
   3  16   2        0.08       -2.07      2.07 o
  -1  17   2        5.62       12.44      3.37 o
   0  17   2        0.16        3.63      2.85 o
   1  17   2        0.91        7.26      3.11 o
 -11   0   3        5.30       11.41      2.33 o
  -9   0   3        7.34        3.63      1.81 o
  -7   0   3      266.17      251.15      6.23 o
  -5   0   3      369.86      446.83      7.66 o
  -3   0   3     7466.22     7583.88     99.45 o
  -1   0   3    10519.39    10240.23     84.35 o
   1   0   3     2927.80     3139.36     80.37 o
   3   0   3      100.96      137.82      2.84 o
   5   0   3       41.11       45.45      1.55 o
   7   0   3        0.36        2.43      1.81 o
   9   0   3        6.60        4.15      1.56 o
 -11   1   3        0.48        0.20      1.18 o
 -10   1   3        0.86       -0.68      1.18 o
  -9   1   3        3.02        5.55      1.37 o
  -8   1   3       20.75       22.06      1.35 o
  -7   1   3        3.28        2.29      0.79 o
  -6   1   3       10.23       12.07      0.89 o
  -5   1   3     2358.44     2360.29     26.28 o
  -4   1   3      191.73      162.42      2.11 o
  -3   1   3      315.93      296.26      2.61 o
  -2   1   3     4929.59     4759.57     35.82 o
  -1   1   3     3802.66     3566.20     29.09 o
   0   1   3      898.85      886.48      7.67 o
   1   1   3       11.60       18.83      0.44 o
   2   1   3       20.62       19.47      0.60 o
   3   1   3       81.38       98.17      1.55 o
   4   1   3     1707.20     1702.39     21.22 o
   5   1   3        1.14        1.13      0.56 o
   6   1   3      228.64      189.71      3.18 o
   7   1   3      133.05      132.09      3.41 o
   8   1   3       63.15       53.44      2.18 o
   9   1   3        6.20        8.81      1.37 o
  10   1   3       11.97       10.24      1.81 o
 -11   2   3        2.12        1.93      1.69 o
 -10   2   3        7.40       11.05      1.43 o
  -9   2   3        0.12       -0.63      1.05 o
  -8   2   3        7.35        7.91      0.77 o
  -7   2   3       20.84       16.26      0.76 o
  -6   2   3       54.48       54.59      1.31 o
  -5   2   3      519.58      529.30      5.30 o
  -4   2   3       16.27        9.58      0.58 o
  -3   2   3     3759.91     3636.69     29.90 o
  -2   2   3      163.78      205.96      2.16 o
  -1   2   3     1197.00     1189.00      9.07 o
   0   2   3    26613.46    23119.99    832.69 o
   1   2   3     1038.80      977.61      9.37 o
   2   2   3     4874.78     5073.99     53.22 o
   3   2   3      196.42      168.81      2.06 o
   4   2   3      143.74       92.16      1.45 o
   5   2   3      129.43      122.27      2.21 o
   6   2   3       58.62       66.45      2.11 o
   7   2   3       88.60       88.94      1.88 o
   8   2   3        1.88        2.66      1.00 o
   9   2   3        8.48        7.44      1.24 o
  10   2   3        0.73        0.40      1.10 o
 -11   3   3        0.67        3.07      1.13 o
 -10   3   3        0.02        0.58      1.43 o
  -9   3   3        0.35       -0.40      0.98 o
  -8   3   3        0.23        1.52      0.81 o
  -7   3   3       24.55       17.50      0.88 o
  -6   3   3       60.44       61.39      1.18 o
  -5   3   3       18.75       37.46      0.93 o
  -4   3   3        3.22        2.64      0.37 o
  -3   3   3     1565.83     1601.09     11.68 o
  -2   3   3      494.28      497.38      4.13 o
  -1   3   3      877.92      737.22      6.53 o
   0   3   3     3751.11     3877.48     33.25 o
   1   3   3      908.65      991.79      9.76 o
   2   3   3     1476.61     1489.00     12.64 o
   3   3   3       98.14       84.35      1.22 o
   4   3   3        2.81        7.18      0.54 o
   5   3   3        9.60       12.09      1.24 o
   6   3   3       22.85       18.68      0.76 o
   7   3   3      377.52      372.51      4.70 o
   8   3   3        6.09        6.92      1.55 o
   9   3   3        0.05       -1.30      1.81 o
  10   3   3        0.21        1.04      2.07 o
 -11   4   3        2.92        2.07      2.59 o
 -10   4   3        0.05       -0.08      1.26 o
  -9   4   3        3.82        3.74      1.04 o
  -8   4   3       34.11       37.19      2.08 o
  -7   4   3       13.55       18.06      1.21 o
  -6   4   3       30.28       34.42      0.92 o
  -5   4   3        8.58        7.75      0.63 o
  -4   4   3        1.60        7.29      0.39 o
  -3   4   3     1099.73     1205.69     10.15 o
  -2   4   3      534.24      470.41      6.71 o
  -1   4   3     1412.63     1371.62     12.70 o
   0   4   3      459.20      459.82      4.77 o
   1   4   3      192.77      225.08      2.73 o
   2   4   3       81.94      107.84      1.28 o
   3   4   3      559.39      678.40      6.93 o
   4   4   3        1.95        8.45      0.56 o
   5   4   3      367.61      369.98      4.53 o
   6   4   3      318.08      332.58      4.24 o
   7   4   3       73.05       78.86      2.10 o
   8   4   3        0.44        1.04      1.30 o
   9   4   3        5.05        8.81      2.33 o
  10   4   3        8.60        8.81      2.85 o
 -10   5   3        9.84       11.35      2.20 o
  -9   5   3       10.31       10.75      1.07 o
  -8   5   3       15.60       21.39      1.40 o
  -7   5   3       61.82       57.17      1.46 o
  -6   5   3        0.33       -0.65      0.65 o
  -5   5   3        0.20       -0.36      0.36 o
  -4   5   3      173.97      148.80      1.45 o
  -3   5   3      383.87      450.84      4.05 o
  -2   5   3      255.33      324.33      3.08 o
  -1   5   3       60.38      107.61      1.51 o
   0   5   3      456.14      433.31      4.92 o
   1   5   3     1160.19     1196.06     11.17 o
   2   5   3       32.82       32.49      0.76 o
   3   5   3       76.68       64.00      0.79 o
   4   5   3       42.78       40.30      1.06 o
   5   5   3      206.22      216.72      3.26 o
   6   5   3       34.75       30.72      1.14 o
   7   5   3       45.59       48.92      1.67 o
   8   5   3        2.03        3.45      1.18 o
   9   5   3        4.09        1.56      2.33 o
  10   5   3        0.18       -2.07      2.33 o
 -10   6   3        3.85        3.41      1.48 o
  -9   6   3        9.74        9.25      1.69 o
  -8   6   3        0.01       -0.89      0.89 o
  -7   6   3       72.80       84.37      1.78 o
  -6   6   3       34.75       29.78      1.09 o
  -5   6   3      113.55      133.99      1.83 o
  -4   6   3      101.97       81.96      1.06 o
  -3   6   3        1.27        9.54      0.45 o
  -2   6   3       25.24       17.20      0.45 o
  -1   6   3       35.81       27.97      0.92 o
   0   6   3     1068.95     1153.06     12.44 o
   1   6   3      141.70      150.75      2.47 o
   2   6   3        4.01        2.88      0.51 o
   3   6   3       84.11       92.93      1.22 o
   4   6   3       78.93       68.02      1.40 o
   5   6   3       84.37       87.10      1.83 o
   6   6   3      209.24      217.40      3.48 o
   7   6   3      270.04      283.99      4.40 o
   8   6   3        0.02        0.80      1.01 o
   9   6   3        7.63        8.04      2.85 o
  10   6   3        0.93        1.30      2.59 o
 -10   7   3        0.05       -0.48      1.48 o
  -9   7   3        1.26        0.35      1.29 o
  -8   7   3        6.61        3.72      1.08 o
  -7   7   3       52.14       61.04      1.86 o
  -6   7   3       20.87       25.09      1.33 o
  -5   7   3      316.99      266.50      3.08 o
  -4   7   3      132.93      150.49      1.95 o
  -3   7   3      179.48      147.65      1.88 o
  -2   7   3      806.71      927.35      8.35 o
  -1   7   3      160.28      143.63      1.98 o
   0   7   3     1281.39     1338.60     13.38 o
   1   7   3       60.30       65.27      1.22 o
   2   7   3      174.08      201.90      2.48 o
   3   7   3      139.07      140.85      1.64 o
   4   7   3       66.16       65.65      1.17 o
   5   7   3      190.10      201.71      3.62 o
   6   7   3       75.90       77.70      2.47 o
   7   7   3        9.77       15.40      1.72 o
   8   7   3        5.59        4.62      1.42 o
   9   7   3       21.06       22.93      2.98 o
 -10   8   3       16.76       26.55      2.02 o
  -9   8   3       11.47       15.78      1.75 o
  -8   8   3        0.54       -0.33      2.55 o
  -7   8   3       15.31       13.03      1.14 o
  -6   8   3        5.81        6.54      0.94 o
  -5   8   3       67.82       71.35      1.84 o
  -4   8   3       73.65       76.02      1.42 o
  -3   8   3        2.19        1.45      0.32 o
  -2   8   3        0.62        2.44      0.48 o
  -1   8   3      342.67      367.75      4.08 o
   0   8   3       22.57       33.60      1.42 o
   1   8   3      106.22      128.74      2.33 o
   2   8   3        0.24       -0.07      0.33 o
   3   8   3      198.01      172.85      2.25 o
   4   8   3      161.49      169.10      5.54 o
   5   8   3       51.28       59.79      2.21 o
   6   8   3       64.86       62.89      2.31 o
   7   8   3        0.16        0.94      1.12 o
   8   8   3        0.45        0.09      1.24 o
   9   8   3        0.31        1.98      1.81 o
  -9   9   3        4.15        2.37      1.28 o
  -8   9   3        0.88        1.89      1.37 o
  -7   9   3        0.18        0.47      1.05 o
  -6   9   3       57.78       49.84      1.95 o
  -5   9   3       40.88       50.40      1.79 o
  -4   9   3        7.58        7.71      0.69 o
  -3   9   3       15.25       18.11      0.82 o
  -2   9   3      292.69      343.45      4.24 o
  -1   9   3        1.15        0.31      0.56 o
   0   9   3      219.61      244.10      6.02 o
   1   9   3        4.64        3.07      0.65 o
   2   9   3      122.69       94.32      1.87 o
   3   9   3        4.35        0.21      0.73 o
   4   9   3       14.25        5.44      0.70 o
   5   9   3       19.12       22.03      1.83 o
   6   9   3        3.29        5.85      1.29 o
   7   9   3       18.67       21.01      1.76 o
   8   9   3        0.09       -1.19      1.21 o
   9   9   3        0.02        1.00      1.90 o
  -9  10   3        0.38        2.20      1.36 o
  -8  10   3        0.86        2.23      1.25 o
  -7  10   3       24.45       33.98      2.32 o
  -6  10   3        4.93        8.31      1.41 o
  -5  10   3       41.06       39.04      1.94 o
  -4  10   3        3.20       -0.52      0.79 o
  -3  10   3        2.58        5.07      0.87 o
  -2  10   3       38.66       28.00      2.59 o
  -1  10   3       62.18       43.79      2.10 o
   0  10   3      114.51      125.54      3.65 o
   1  10   3       24.68       34.90      1.51 o
   2  10   3      149.21      134.97      2.65 o
   3  10   3       55.35       74.57      2.31 o
   4  10   3       35.09       27.31      2.55 o
   5  10   3        0.93       -1.37      1.37 o
   6  10   3        4.60        3.19      1.24 o
   7  10   3        6.36        7.18      1.46 o
   8  10   3        4.26        5.57      1.54 o
  -8  11   3        0.52        1.80      1.31 o
  -7  11   3        1.81        0.34      2.28 o
  -6  11   3       33.23       28.99      2.43 o
  -5  11   3       48.96       37.03      2.43 o
  -4  11   3        0.02       -0.78      2.07 o
  -3  11   3       23.87        6.74      1.56 o
  -2  11   3        0.89        1.04      1.30 o
  -1  11   3        8.90        4.67      1.81 o
   0  11   3      223.46      249.80      6.04 o
   1  11   3      100.15      102.47      3.47 o
   2  11   3       11.63       12.34      1.33 o
   3  11   3       16.92       13.71      1.73 o
   4  11   3        5.77        5.03      1.29 o
   5  11   3        0.02        0.52      1.81 o
   6  11   3        7.40        9.34      2.33 o
   7  11   3        0.08        0.64      1.56 o
   8  11   3        4.59        4.25      1.58 o
  -8  12   3        0.33       -2.59      2.59 o
  -7  12   3        0.29       -0.73      1.30 o
  -6  12   3        7.84       11.53      1.63 o
  -5  12   3        4.46       10.00      1.44 o
  -4  12   3        2.79        0.26      2.07 o
  -3  12   3       73.87       67.15      3.89 o
  -2  12   3        5.87        3.04      2.72 o
  -1  12   3       12.09       12.79      1.65 o
   0  12   3        6.78        1.81      1.28 o
   1  12   3       16.26       18.86      1.73 o
   2  12   3        2.90        8.25      1.62 o
   3  12   3        0.00        0.30      1.24 o
   4  12   3        0.30       -1.15      1.43 o
   5  12   3        2.79        0.00      2.07 o
   6  12   3        0.15       -2.07      2.07 o
   7  12   3        3.90        3.63      2.59 o
  -7  13   3        9.04       12.68      2.24 o
  -6  13   3        0.84       -0.72      1.68 o
  -5  13   3        0.66       -0.23      1.55 o
  -4  13   3        9.62        7.60      1.81 o
  -3  13   3        9.24        4.67      2.07 o
  -2  13   3        2.53        2.59      1.28 o
  -1  13   3        1.63       -1.28      1.28 o
   0  13   3        2.22        1.22      1.24 o
   1  13   3       33.99       28.06      2.18 o
   2  13   3       17.99       17.21      1.81 o
   3  13   3       11.77       13.34      1.81 o
   4  13   3        7.29        8.87      1.62 o
   5  13   3        6.65       12.19      3.11 o
   6  13   3        1.93        4.41      2.59 o
  -6  14   3        5.60        4.15      3.11 o
  -5  14   3        7.32        9.70      2.10 o
  -4  14   3        3.00        6.86      1.99 o
  -3  14   3        1.05        1.41      1.62 o
  -2  14   3        0.00       -1.37      1.37 o
  -1  14   3        2.44        1.28      1.37 o
   0  14   3        0.63        0.16      1.56 o
   1  14   3        0.16       -0.02      1.37 o
   2  14   3        5.45        5.33      1.62 o
   3  14   3        0.82        1.97      1.55 o
   4  14   3        2.76        3.89      2.85 o
   5  14   3        4.73        4.93      2.59 o
  -5  15   3        3.21        5.44      3.11 o
  -4  15   3        4.24       10.44      2.33 o
  -3  15   3        0.29       -0.78      1.65 o
  -2  15   3        0.00        0.78      2.33 o
  -1  15   3        3.42        3.63      1.65 o
   0  15   3        0.86        0.98      1.55 o
   1  15   3       12.50        8.81      2.85 o
   2  15   3        5.91        2.33      1.62 o
   3  15   3        4.57        3.03      3.37 o
   4  15   3        2.91        2.85      2.85 o
  -4  16   3        2.42        7.63      2.11 o
  -3  16   3        0.02        0.14      1.99 o
  -2  16   3        1.73       -0.52      2.33 o
  -1  16   3        0.44       -1.47      1.47 o
   0  16   3        5.77        3.73      1.92 o
   1  16   3        1.49        3.89      2.85 o
   2  16   3        3.99        3.07      1.81 o
   3  16   3        3.02        2.07      2.59 o
  -1  17   3        0.02        0.00      2.33 o
   0  17   3        4.20        0.00      2.59 o
 -10   0   4        0.92        2.07      1.81 o
  -8   0   4        0.17       -0.82      1.05 o
  -6   0   4       94.62       84.08      5.89 o
  -4   0   4       43.74       22.57      1.31 o
  -2   0   4    19495.99    18553.03    224.50 o
   0   0   4     1457.87     1535.49     22.83 o
   2   0   4     2538.10     2663.55     46.58 o
   4   0   4       34.64       35.26      1.37 o
   6   0   4      561.78      580.61     15.30 o
   8   0   4        0.13       -1.30      1.30 o
  10   0   4        9.47       15.56      2.33 o
 -11   1   4        9.81        9.33      1.55 o
 -10   1   4        0.50       -1.18      1.18 o
  -9   1   4       61.32       55.46      3.63 o
  -8   1   4        0.07       -0.55      0.75 o
  -7   1   4        1.15        0.61      0.58 o
  -6   1   4      290.04      261.42      3.16 o
  -5   1   4      127.76      106.64      1.48 o
  -4   1   4     3602.02     3689.45     29.23 o
  -3   1   4     2219.58     2186.66     17.29 o
  -2   1   4     1438.15     1317.61      8.69 o
  -1   1   4     3851.02     3929.40     28.70 o
   0   1   4      370.13      406.86      3.62 o
   1   1   4     3270.51     3405.63     34.80 o
   2   1   4     1300.82     1299.82     13.45 o
   3   1   4       78.27      117.84      1.86 o
   4   1   4      270.02      337.83      4.58 o
   5   1   4      609.41      554.11      7.27 o
   6   1   4       97.82      100.68      2.29 o
   7   1   4       25.33       27.05      1.51 o
   8   1   4       36.08       34.05      1.81 o
   9   1   4        7.91        7.15      1.37 o
  10   1   4        0.12       -1.18      1.18 o
 -11   2   4        0.00        0.74      1.24 o
 -10   2   4       10.95       10.28      2.59 o
  -9   2   4       26.19       24.11      1.64 o
  -8   2   4       51.02       52.06      1.41 o
  -7   2   4       40.12       43.18      1.39 o
  -6   2   4      360.53      379.99      4.84 o
  -5   2   4       35.16       31.87      0.85 o
  -4   2   4      701.38      657.70      6.81 o
  -3   2   4     2076.73     2053.63     16.30 o
  -2   2   4       18.44       27.21      1.00 o
  -1   2   4      818.85      849.03      6.45 o
   0   2   4     1366.85     1312.21     11.93 o
   1   2   4       55.20       87.37      1.08 o
   2   2   4      826.80      929.92      9.73 o
   3   2   4       70.40       46.57      0.69 o
   4   2   4      403.30      425.06      4.63 o
   5   2   4      221.03      183.17      2.43 o
   6   2   4        3.61        2.22      0.53 o
   7   2   4      142.39      132.94      3.35 o
   8   2   4        0.80        0.21      1.00 o
   9   2   4        2.34        2.75      2.07 o
  10   2   4        0.74        0.56      1.10 o
 -11   3   4        5.09        6.81      1.49 o
 -10   3   4        2.09        2.96      1.29 o
  -9   3   4        0.75        0.66      1.13 o
  -8   3   4       50.69       50.00      2.51 o
  -7   3   4        2.81        5.16      0.71 o
  -6   3   4       22.89       21.14      0.80 o
  -5   3   4     1412.41     1397.38     14.21 o
  -4   3   4        6.51        7.94      0.40 o
  -3   3   4     1383.97     1307.60     10.06 o
  -2   3   4      609.83      614.74      4.83 o
  -1   3   4      892.56      956.62      7.29 o
   0   3   4      109.50      174.27      2.94 o
   1   3   4      680.63      815.25      8.11 o
   2   3   4       49.57       47.67      0.96 o
   3   3   4       45.20       62.38      0.91 o
   4   3   4       14.56        8.64      0.48 o
   5   3   4      169.83      171.91      2.46 o
   6   3   4       18.89       15.78      0.81 o
   7   3   4       52.73       56.85      1.45 o
   8   3   4        9.67       15.14      1.29 o
   9   3   4        0.00        1.56      2.07 o
  10   3   4        0.64       -1.30      2.07 o
 -11   4   4        0.26       -0.76      1.13 o
 -10   4   4        9.99       10.83      1.36 o
  -9   4   4        2.75        4.44      1.12 o
  -8   4   4        6.35        5.10      1.04 o
  -7   4   4      344.55      308.12      5.87 o
  -6   4   4       36.27       31.29      0.95 o
  -5   4   4       85.96       76.36      1.24 o
  -4   4   4      114.39      106.19      1.23 o
  -3   4   4       81.78       77.58      1.22 o
  -2   4   4       31.45       32.58      0.50 o
  -1   4   4      342.25      266.12      2.29 o
   0   4   4       28.94       46.22      0.94 o
   1   4   4      192.32      198.67      2.48 o
   2   4   4       11.92        6.69      0.46 o
   3   4   4      148.32      127.36      1.56 o
   4   4   4      167.75      161.76      2.49 o
   5   4   4        0.78        0.77      0.40 o
   6   4   4       53.74       58.40      1.26 o
   7   4   4        9.30        9.61      1.35 o
   8   4   4        1.49        2.59      1.81 o
   9   4   4        3.92        0.52      2.33 o
  10   4   4        0.99       -1.04      2.07 o
 -10   5   4        0.27       -0.02      1.10 o
  -9   5   4        0.26       -0.24      0.78 o
  -8   5   4        0.47        0.51      0.90 o
  -7   5   4       25.72       22.89      1.27 o
  -6   5   4       10.56       11.76      0.91 o
  -5   5   4       67.52       48.84      1.00 o
  -4   5   4        2.73        0.50      0.26 o
  -3   5   4       21.01       30.20      1.06 o
  -2   5   4     4275.77     4863.70     39.77 o
  -1   5   4      171.86      182.57      1.87 o
   0   5   4      128.77      121.60      1.53 o
   1   5   4      257.68      220.40      2.74 o
   2   5   4        4.02        1.60      0.33 o
   3   5   4      266.18      292.71      2.67 o
   4   5   4     1137.30     1191.06     11.96 o
   5   5   4       11.12        9.35      0.56 o
   6   5   4       64.04       62.98      1.82 o
   7   5   4        1.58        1.75      0.89 o
   8   5   4        7.17        9.59      2.59 o
   9   5   4        0.86        0.00      2.33 o
  10   5   4        0.02       -2.33      2.33 o
 -10   6   4        0.05        0.37      1.74 o
  -9   6   4        0.00       -0.44      1.13 o
  -8   6   4        4.47        4.39      1.10 o
  -7   6   4       53.43       63.80      1.86 o
  -6   6   4       25.25       22.15      1.18 o
  -5   6   4       66.94       92.96      1.48 o
  -4   6   4      239.41      276.24      2.87 o
  -3   6   4       13.60       40.84      0.82 o
  -2   6   4      203.47      211.66      2.44 o
  -1   6   4       31.56       65.54      1.05 o
   0   6   4     1545.68     1537.25     16.45 o
   1   6   4      438.88      422.40      4.54 o
   2   6   4      288.76      285.11      3.25 o
   3   6   4      601.12      671.79      6.53 o
   4   6   4       11.49       16.41      0.76 o
   5   6   4       13.41       16.90      0.83 o
   6   6   4      129.42      145.97      2.98 o
   7   6   4       10.79       17.31      1.53 o
   8   6   4       33.73       30.41      2.03 o
   9   6   4        3.05       -0.52      2.59 o
  10   6   4        2.29        2.59      2.59 o
 -10   7   4        0.38       -0.57      1.33 o
  -9   7   4        0.11       -1.21      1.21 o
  -8   7   4        1.87        0.48      1.05 o
  -7   7   4        2.69        0.81      0.89 o
  -6   7   4       44.15       47.15      1.62 o
  -5   7   4      175.20      154.15      2.08 o
  -4   7   4       70.49      108.87      1.84 o
  -3   7   4       36.07       24.00      0.56 o
  -2   7   4       72.74      123.29      1.96 o
  -1   7   4      561.34      543.12      5.73 o
   0   7   4      366.21      343.76      3.82 o
   1   7   4        4.84        1.12      0.33 o
   2   7   4      144.22      120.06      1.65 o
   3   7   4       11.44       24.75      0.74 o
   4   7   4      173.07      152.41      2.11 o
   5   7   4        1.21        2.15      1.07 o
   6   7   4       39.06       34.47      1.75 o
   7   7   4        0.01        0.60      1.61 o
   8   7   4       18.96       24.47      3.51 o
   9   7   4        2.26       -0.03      1.62 o
 -10   8   4        5.19        7.99      1.75 o
  -9   8   4        0.77        0.18      1.37 o
  -8   8   4        1.11        1.44      1.29 o
  -7   8   4        2.52       -0.86      0.86 o
  -6   8   4        0.15       -0.04      0.88 o
  -5   8   4        3.14       -0.31      0.71 o
  -4   8   4        8.11       12.42      0.74 o
  -3   8   4       20.78       33.19      0.74 o
  -2   8   4        0.80        0.18      0.33 o
  -1   8   4       96.77       85.49      1.98 o
   0   8   4       23.72       24.31      0.74 o
   1   8   4        3.56        5.16      0.75 o
   2   8   4      226.63      268.31      3.48 o
   3   8   4      261.22      306.12      3.83 o
   4   8   4       14.49        6.25      0.79 o
   5   8   4        4.99       11.58      1.96 o
   6   8   4       14.04        9.88      1.28 o
   7   8   4        3.57        2.10      1.40 o
   8   8   4        0.55        1.26      1.28 o
   9   8   4        0.75       -0.40      2.07 o
  -9   9   4        7.72        8.81      1.71 o
  -8   9   4        1.28       -1.33      1.33 o
  -7   9   4        0.43       -0.28      1.05 o
  -6   9   4       11.38       14.04      1.34 o
  -5   9   4       15.50       13.11      1.21 o
  -4   9   4       25.79       25.86      0.86 o
  -3   9   4       94.78       89.10      1.65 o
  -2   9   4      101.25      106.57      1.85 o
  -1   9   4      362.43      395.59     11.80 o
   0   9   4       38.94       28.76      6.09 o
   1   9   4       12.95       15.23      1.12 o
   2   9   4       76.45       88.71      1.84 o
   3   9   4        6.77        3.20      0.75 o
   4   9   4       45.68       54.67      2.31 o
   5   9   4      166.63      185.69      4.14 o
   6   9   4        0.00        0.87      1.51 o
   7   9   4        7.94        6.50      1.33 o
   8   9   4        0.85        0.04      1.21 o
   9   9   4        0.07       -0.29      1.81 o
  -9  10   4        1.80        2.73      1.63 o
  -8  10   4        0.02       -1.31      1.33 o
  -7  10   4       39.59       43.85      2.32 o
  -6  10   4       20.91       21.14      1.71 o
  -5  10   4       73.57       69.11      2.47 o
  -4  10   4        2.33        1.95      0.61 o
  -3  10   4        2.92        3.11      1.00 o
  -2  10   4        9.95       11.64      1.37 o
  -1  10   4       17.35       10.89      1.81 o
   0  10   4      267.50      255.89      8.81 o
   1  10   4       18.50       25.41      2.85 o
   2  10   4        3.06        2.60      0.84 o
   3  10   4       23.73       19.65      1.10 o
   4  10   4        1.81        1.43      1.47 o
   5  10   4       18.45       19.33      2.10 o
   6  10   4        3.53       -0.02      1.84 o
   7  10   4       14.65       16.22      1.73 o
   8  10   4        0.19        2.54      1.44 o
  -8  11   4        1.53        0.45      1.81 o
  -7  11   4        8.28        6.94      1.87 o
  -6  11   4        5.06        7.09      1.81 o
  -5  11   4       58.31       65.13      2.87 o
  -4  11   4       57.29       58.79      3.76 o
  -3  11   4        0.83        0.26      1.56 o
  -2  11   4        4.58        2.85      1.81 o
  -1  11   4       23.61       23.85      2.59 o
   0  11   4        0.29        0.52      1.81 o
   1  11   4        7.99        4.22      1.37 o
   2  11   4      181.72      158.07      3.57 o
   3  11   4      193.52      156.74      4.47 o
   4  11   4       30.66       32.93      3.37 o
   5  11   4        3.92        1.56      1.81 o
   6  11   4        0.75        1.67      1.62 o
   7  11   4        0.50        0.52      1.81 o
   8  11   4        0.01       -1.43      1.43 o
  -8  12   4        5.05        6.45      2.18 o
  -7  12   4        2.23       -1.26      2.20 o
  -6  12   4       26.70       28.78      2.43 o
  -5  12   4        4.74       10.33      1.81 o
  -4  12   4       16.40       16.07      3.11 o
  -3  12   4       28.05       30.85      2.85 o
  -2  12   4       11.56        9.07      2.07 o
  -1  12   4        1.28       -1.04      1.56 o
   0  12   4        0.76        0.52      1.56 o
   1  12   4        7.62        2.39      1.29 o
   2  12   4        0.77       -0.26      2.07 o
   3  12   4        0.07        0.59      1.24 o
   4  12   4        4.59        2.85      2.33 o
   5  12   4       27.40       24.11      3.37 o
   6  12   4        1.67        1.04      2.33 o
   7  12   4        0.04        2.33      2.59 o
  -7  13   4        1.76        4.50      1.99 o
  -6  13   4       16.87       16.74      4.25 o
  -5  13   4        0.14       -1.81      2.33 o
  -4  13   4        3.79        0.00      2.59 o
  -2  13   4       10.62        9.86      1.65 o
  -1  13   4        3.88        4.41      1.47 o
   0  13   4        0.00       -0.81      1.24 o
   1  13   4        8.26        3.69      1.49 o
   2  13   4        1.70        1.60      1.43 o
   3  13   4        0.71        0.78      1.37 o
   4  13   4        0.08        0.78      2.07 o
   5  13   4        2.55        3.37      2.59 o
   6  13   4        3.04        7.26      2.85 o
  -6  14   4        0.22       -2.59      2.85 o
  -5  14   4        0.10        0.87      1.73 o
  -4  14   4        3.47        5.43      1.92 o
  -3  14   4        1.10       -0.03      1.55 o
  -2  14   4       21.66       22.23      3.76 o
  -1  14   4        0.01        1.30      1.47 o
   0  14   4        1.47        0.76      1.37 o
   1  14   4        0.31       -1.56      1.56 o
   2  14   4        7.03        2.59      1.62 o
   3  14   4        5.46        7.46      1.73 o
   4  14   4        6.66       11.93      3.11 o
   5  14   4        0.04       -0.52      2.33 o
  -5  15   4       27.90       37.59      4.67 o
  -4  15   4        0.06        2.05      1.92 o
  -3  15   4        5.84        8.61      2.72 o
  -2  15   4        0.17        1.69      1.65 o
  -1  15   4        1.09        0.37      1.55 o
   0  15   4       20.99       24.03      2.38 o
   1  15   4        8.21       -0.38      1.73 o
   2  15   4        3.84       11.30      2.05 o
   3  15   4        4.46       12.67      2.18 o
  -3  16   4        0.83       -1.58      1.81 o
  -2  16   4        0.95       -1.56      2.33 o
  -1  16   4        0.02       -1.04      1.55 o
   0  16   4        0.14       -0.26      2.59 o
   1  16   4       10.33       16.99      3.37 o
   2  16   4        4.58       10.83      2.18 o
   3  16   4        0.55        4.41      2.59 o
 -11   0   5        0.34       -1.81      1.81 o
  -9   0   5        4.93        4.15      1.81 o
  -7   0   5        1.03       -0.94      0.94 o
  -5   0   5        7.65        2.15      0.68 o
  -3   0   5     1085.92     1156.76     12.64 o
  -1   0   5     6363.15     6237.32     56.62 o
   1   0   5     4693.98     4389.80     76.50 o
   3   0   5        9.94       10.06      0.81 o
   5   0   5       44.83       42.21      1.81 o
   7   0   5       74.66       73.11      3.63 o
   9   0   5        5.70        8.56      2.07 o
 -11   1   5        0.60       -0.31      1.37 o
 -10   1   5        0.34        0.22      2.07 o
  -9   1   5       14.81       11.63      1.55 o
  -8   1   5       63.09       50.16      1.71 o
  -7   1   5       35.78       33.82      1.19 o
  -6   1   5       38.00       43.98      0.97 o
  -5   1   5        5.56        6.68      0.57 o
  -4   1   5     2229.99     2262.47     20.00 o
  -3   1   5      345.59      288.85      2.17 o
  -2   1   5       46.67       36.40      0.41 o
  -1   1   5      255.47      264.03      1.93 o
   0   1   5     2804.01     2853.92     24.20 o
   1   1   5      368.30      326.56      3.62 o
   2   1   5      424.96      476.08      5.12 o
   3   1   5     1791.81     1816.82     22.71 o
   4   1   5     1518.64     1555.55     19.53 o
   5   1   5       54.28       51.57      1.24 o
   6   1   5       44.92       54.64      1.63 o
   7   1   5       70.94       70.60      3.28 o
   8   1   5        9.20       10.02      1.30 o
   9   1   5        0.65       -0.58      1.18 o
  10   1   5        0.17       -1.12      1.18 o
 -11   2   5        0.50       -1.24      1.24 o
 -10   2   5       12.67       15.21      1.81 o
  -9   2   5        4.07        3.78      1.21 o
  -8   2   5        0.07       -0.73      0.73 o
  -7   2   5       86.44       78.24      1.99 o
  -6   2   5      480.65      450.98      4.76 o
  -5   2   5        3.69        5.39      0.45 o
  -4   2   5      131.29      137.67      1.91 o
  -3   2   5       31.50       25.88      0.62 o
  -2   2   5       86.84       79.00      0.77 o
  -1   2   5      621.32      677.49      5.22 o
   0   2   5      358.24      388.82      3.51 o
   1   2   5      898.76      910.82      8.90 o
   2   2   5     1225.72     1211.40     12.61 o
   3   2   5     1120.47     1079.36     11.28 o
   4   2   5       54.44       57.13      0.95 o
   5   2   5      941.66      938.85     12.43 o
   6   2   5       42.62       36.44      1.12 o
   7   2   5       56.16       45.74      1.77 o
   8   2   5        0.06       -0.12      1.00 o
   9   2   5       14.02       15.67      1.49 o
  10   2   5        0.74       -1.24      1.24 o
 -11   3   5        0.56       -0.97      1.37 o
 -10   3   5        0.11       -0.30      1.66 o
  -9   3   5        3.47        3.82      2.70 o
  -8   3   5        2.59        2.44      1.24 o
  -7   3   5      273.03      263.92      3.72 o
  -6   3   5       34.72       26.20      1.15 o
  -5   3   5      191.20      151.88      2.77 o
  -4   3   5     1312.86     1326.30     11.81 o
  -3   3   5       99.04       97.21      1.00 o
  -2   3   5       81.80       62.41      0.78 o
  -1   3   5        0.23        0.42      0.18 o
   0   3   5     3149.81     2952.28     28.61 o
   1   3   5     1198.10     1208.56     12.84 o
   2   3   5      167.94      160.33      2.03 o
   3   3   5       55.29       47.92      1.03 o
   4   3   5      256.42      284.63      3.70 o
   5   3   5       35.18       27.18      0.90 o
   6   3   5        4.52        2.56      0.63 o
   7   3   5       17.26       23.21      1.13 o
   8   3   5        1.97        4.82      1.05 o
   9   3   5        2.06        4.39      1.43 o
  10   3   5        4.32        1.81      2.33 o
 -11   4   5        0.02       -0.17      1.30 o
 -10   4   5        0.20       -0.65      1.14 o
  -9   4   5        1.11        0.46      1.55 o
  -8   4   5      132.68      123.28      2.87 o
  -7   4   5        0.47       -0.26      0.86 o
  -6   4   5      444.90      451.94      5.18 o
  -5   4   5      435.71      438.56      4.57 o
  -4   4   5        1.11        0.36      0.26 o
  -3   4   5      348.49      364.63      3.19 o
  -2   4   5       59.96       38.50      0.99 o
  -1   4   5      296.58      244.50      2.14 o
   0   4   5      261.70      271.26      2.83 o
   1   4   5      452.98      518.21      5.35 o
   2   4   5     1657.35     1807.42     19.15 o
   3   4   5      262.88      273.00      3.34 o
   4   4   5       22.57       22.37      0.77 o
   5   4   5      116.22      125.98      2.08 o
   6   4   5      493.88      493.56      5.84 o
   7   4   5       17.60       22.40      1.11 o
   8   4   5        9.86        9.85      2.33 o
   9   4   5        1.16       -1.04      2.33 o
  10   4   5        6.42        8.81      2.85 o
 -10   5   5       11.27       10.78      1.39 o
  -9   5   5       20.89       20.49      1.75 o
  -8   5   5       14.14       14.43      1.28 o
  -7   5   5       34.16       30.74      1.41 o
  -6   5   5       25.39       25.16      0.97 o
  -5   5   5       79.30       83.14      1.52 o
  -4   5   5      119.80      111.73      1.35 o
  -3   5   5      764.87      724.63      5.76 o
  -2   5   5      518.09      536.90      4.75 o
  -1   5   5      121.74      128.95      1.43 o
   0   5   5       79.78      117.10      1.43 o
   1   5   5       29.95       51.40      1.02 o
   2   5   5      703.23      671.74      6.89 o
   3   5   5     1073.97      975.50     10.55 o
   4   5   5      199.18      191.53      2.61 o
   5   5   5       26.96       24.17      0.81 o
   6   5   5       23.72       24.77      1.06 o
   7   5   5        9.46        7.24      1.45 o
   8   5   5        4.44        5.96      2.59 o
   9   5   5        0.02       -1.04      2.33 o
  10   5   5        2.47        0.00      2.33 o
 -10   6   5        1.59        2.45      0.97 o
  -9   6   5        0.08       -0.57      1.22 o
  -8   6   5        3.03        2.02      1.22 o
  -7   6   5       34.05       28.00      1.36 o
  -6   6   5        0.80        0.11      0.77 o
  -5   6   5      118.11       96.38      1.50 o
  -4   6   5       59.85       43.08      0.94 o
  -3   6   5        1.26        1.44      0.26 o
  -2   6   5      644.44      655.62      6.02 o
  -1   6   5      111.03      124.48      1.76 o
   0   6   5      952.56      951.99      9.04 o
   1   6   5      853.67      837.97      9.23 o
   2   6   5       34.27       23.75      0.76 o
   3   6   5        1.55        6.22      0.48 o
   4   6   5       33.54       45.01      1.04 o
   5   6   5       58.33       52.63      1.47 o
   6   6   5       38.57       40.50      1.60 o
   7   6   5       49.87       50.19      2.02 o
   8   6   5       10.06        7.07      1.62 o
   9   6   5       10.56       12.19      3.11 o
 -10   7   5        0.00       -2.27      2.27 o
  -9   7   5        0.00       -1.25      1.25 o
  -8   7   5        7.62        8.93      1.48 o
  -7   7   5       47.63       36.95      1.57 o
  -6   7   5      165.34      143.59      2.84 o
  -5   7   5      233.99      257.90      3.29 o
  -4   7   5       17.32       29.04      1.05 o
  -3   7   5       72.63       55.45      0.93 o
  -2   7   5        2.07       -0.17      0.33 o
  -1   7   5        0.11        3.24      0.68 o
   0   7   5      139.30      121.31      1.68 o
   1   7   5       20.73       33.22      1.35 o
   2   7   5       20.87       29.91      0.85 o
   3   7   5       16.85       24.60      1.38 o
   4   7   5       98.16      127.18      2.32 o
   5   7   5        7.33       12.40      1.21 o
   6   7   5       91.55       95.62      2.76 o
   7   7   5       66.05       49.14      2.21 o
   8   7   5        6.72        5.16      1.60 o
   9   7   5        0.13       -0.17      1.56 o
 -10   8   5        3.32        4.69      1.71 o
  -9   8   5        2.99        4.48      1.53 o
  -8   8   5        0.88        0.24      2.33 o
  -7   8   5        1.03        0.14      0.86 o
  -6   8   5      145.52      182.71      3.42 o
  -5   8   5       61.95       41.08      1.28 o
  -4   8   5        2.92        9.67      0.59 o
  -3   8   5        1.59        7.37      0.47 o
  -2   8   5       49.16       35.09      0.89 o
  -1   8   5      819.91      819.53     10.05 o
   0   8   5      336.50      318.13      4.28 o
   1   8   5       59.83       59.78      1.37 o
   2   8   5      346.78      302.21      4.25 o
   3   8   5        4.05       11.50      1.16 o
   4   8   5        3.19        5.10      1.37 o
   5   8   5        6.90        8.02      2.68 o
   6   8   5        2.38        5.78      1.21 o
   7   8   5       14.81        9.86      1.46 o
   8   8   5        5.36        7.17      2.42 o
   9   8   5        4.20        5.15      2.07 o
  -9   9   5       10.00       15.72      1.94 o
  -8   9   5        5.35        5.51      1.53 o
  -7   9   5        0.64       -0.45      1.05 o
  -6   9   5       41.29       28.00      1.63 o
  -5   9   5        0.28        1.42      0.74 o
  -4   9   5       18.88        9.15      0.62 o
  -3   9   5        5.62        5.78      0.71 o
  -2   9   5      294.54      322.61      4.98 o
  -1   9   5       11.55        9.02      1.18 o
   0   9   5      116.12      122.23      2.63 o
   1   9   5        0.24        0.46      0.60 o
   2   9   5      204.26      184.84      3.02 o
   3   9   5       13.86       10.68      1.03 o
   4   9   5      199.32      172.10      5.12 o
   5   9   5        2.02        5.57      1.65 o
   6   9   5       19.09       19.60      1.67 o
   7   9   5       13.02        9.22      1.48 o
   8   9   5        0.51       -0.65      1.33 o
  -9  10   5        0.89        1.84      1.60 o
  -8  10   5        1.32       -0.19      1.41 o
  -7  10   5        8.70        5.51      2.15 o
  -6  10   5        8.70        9.76      1.53 o
  -5  10   5        0.04       -0.90      0.90 o
  -4  10   5        0.28       -0.40      0.72 o
  -3  10   5       11.07        6.71      1.18 o
  -2  10   5        9.95        8.38      1.18 o
  -1  10   5      157.72      133.26      5.44 o
   0  10   5      814.71      805.52     21.78 o
   1  10   5      153.46      162.39      4.57 o
   2  10   5      372.21      348.90      5.36 o
   3  10   5       23.30       26.06      1.40 o
   4  10   5        8.67        9.47      1.73 o
   5  10   5        0.12        1.04      1.37 o
   6  10   5        8.63        9.20      1.81 o
   7  10   5       10.44       12.47      1.67 o
   8  10   5        5.32        5.35      1.54 o
  -8  11   5        1.82       -1.69      1.69 o
  -7  11   5        4.33        2.18      1.81 o
  -6  11   5        8.38        5.57      1.69 o
  -5  11   5       22.26       20.38      1.54 o
  -4  11   5        1.05        1.53      1.05 o
  -3  11   5        0.22       -0.52      1.56 o
  -2  11   5        0.86        0.52      1.56 o
  -1  11   5       14.23       12.19      2.33 o
   0  11   5      364.71      376.18     11.93 o
   1  11   5        0.34       -0.93      1.24 o
   2  11   5      125.81      133.16      4.10 o
   3  11   5       17.69       26.88      2.10 o
   4  11   5       39.20       39.15      3.63 o
   5  11   5        1.81        1.04      2.33 o
   6  11   5        1.36        1.06      1.73 o
   7  11   5        0.01        1.27      1.81 o
  -8  12   5        8.28        8.15      2.18 o
  -7  12   5        2.02        1.13      1.81 o
  -6  12   5        0.34       -1.07      1.62 o
  -5  12   5        5.98        8.51      1.30 o
  -4  12   5        5.87        8.30      2.59 o
  -3  12   5       18.54       15.81      2.33 o
  -2  12   5        4.20        2.85      1.81 o
  -1  12   5        6.92        5.19      2.07 o
   0  12   5        6.58        1.30      2.07 o
   1  12   5       32.63       35.28      1.84 o
   2  12   5        0.06        0.35      1.37 o
   3  12   5        0.52       -1.24      1.24 o
   4  12   5       14.69       17.63      2.85 o
   5  12   5       11.70       12.19      2.85 o
   6  12   5       11.13        9.33      2.85 o
  -7  13   5       10.22       12.15      2.24 o
  -6  13   5        3.63        3.49      1.81 o
  -5  13   5        2.15        1.81      2.59 o
  -4  13   5        0.53       -2.33      2.33 o
  -3  13   5        0.05       -0.78      1.56 o
  -2  13   5        3.68        1.56      1.81 o
  -1  13   5        7.22        5.44      2.07 o
   0  13   5       22.02       16.38      2.20 o
   1  13   5       56.60       48.90      2.22 o
   2  13   5        3.43        7.17      1.62 o
   3  13   5       19.16       26.86      2.18 o
   4  13   5        3.74       12.19      3.11 o
   5  13   5        0.13       -2.07      2.07 o
  -6  14   5        0.03       -1.30      2.85 o
  -5  14   5        0.34        0.51      1.81 o
  -4  14   5        0.22       -1.81      2.33 o
  -3  14   5       10.66        9.85      2.59 o
  -2  14   5        0.03       -1.28      1.28 o
  -1  14   5        8.69        7.60      2.72 o
   0  14   5        3.52        0.38      1.37 o
   1  14   5        0.63       -0.37      2.07 o
   2  14   5        1.46       -1.66      2.07 o
   3  14   5        5.19        9.76      1.87 o
   4  14   5        5.26        8.04      3.11 o
  -5  15   5        0.53        3.37      3.11 o
  -4  15   5        1.77        1.11      1.92 o
  -3  15   5        1.08       -1.17      2.20 o
  -2  15   5        2.49        2.33      1.65 o
  -1  15   5        0.40        1.12      1.62 o
   0  15   5        2.63       -1.45      1.81 o
   1  15   5       21.06       22.44      4.15 o
   2  15   5       11.54       17.16      4.28 o
   3  15   5        4.76        6.15      1.92 o
  -3  16   5        0.13        3.14      2.10 o
  -2  16   5        0.06        1.81      2.33 o
  -1  16   5        0.74       -1.65      1.65 o
   0  16   5       10.80       14.75      2.24 o
   1  16   5        2.48        2.44      1.81 o
   2  16   5        0.07       -1.81      2.33 o
 -10   0   6        5.17        4.67      2.07 o
  -8   0   6        0.40        0.09      1.08 o
  -6   0   6        7.88        5.51      0.90 o
  -4   0   6        4.86        7.37      0.81 o
  -2   0   6       52.27       46.00      0.68 o
   0   0   6       11.90       11.51      0.47 o
   2   0   6    12174.09    12132.30    173.73 o
   4   0   6      541.92      477.33      9.14 o
   6   0   6      178.10      186.93      6.48 o
   8   0   6        6.89        5.70      1.56 o
  10   0   6        2.07        0.00      1.81 o
 -11   1   6        6.19        6.71      1.73 o
 -10   1   6        0.39       -1.16      1.37 o
  -9   1   6        8.36       10.13      1.39 o
  -8   1   6        0.00       -0.74      0.74 o
  -7   1   6        1.78        1.79      0.68 o
  -6   1   6       77.72       75.15      1.37 o
  -5   1   6       44.18       31.31      0.58 o
  -4   1   6       48.93       68.93      0.94 o
  -3   1   6      509.93      501.85      3.62 o
  -2   1   6       20.56       21.48      0.41 o
  -1   1   6        1.35        2.24      0.15 o
   0   1   6     1379.98     1317.96     10.79 o
   1   1   6     1720.96     1947.11     20.04 o
   2   1   6      118.62      119.77      2.41 o
   3   1   6       68.72       84.23      1.23 o
   4   1   6      191.92      174.46      2.78 o
   5   1   6       15.31       16.51      0.86 o
   6   1   6      158.51      156.50      3.14 o
   7   1   6      134.14      149.41      4.41 o
   8   1   6       12.41       12.92      1.37 o
   9   1   6        0.99        1.30      2.59 o
  10   1   6        0.45       -0.78      1.28 o
 -11   2   6        0.00       -0.16      1.43 o
 -10   2   6       26.06       31.55      2.18 o
  -9   2   6        9.55        8.43      1.39 o
  -8   2   6       20.34       19.26      1.68 o
  -7   2   6       75.52       77.11      1.69 o
  -6   2   6       72.17       73.25      1.99 o
  -5   2   6        4.90        1.50      0.76 o
  -4   2   6      734.53      771.02      6.97 o
  -3   2   6       85.35       86.20      0.84 o
  -2   2   6     1181.22     1301.67      8.36 o
  -1   2   6      260.32      208.05      1.72 o
   0   2   6        2.90        5.62      0.29 o
   1   2   6     3769.16     3746.48     35.64 o
   2   2   6      847.96      999.10     11.56 o
   3   2   6      141.69      152.86      1.96 o
   4   2   6        1.06        0.73      0.31 o
   5   2   6      713.43      690.35      9.35 o
   6   2   6        9.45       10.49      0.78 o
   7   2   6       22.50       23.31      1.44 o
   8   2   6        0.42        1.30      1.05 o
   9   2   6        1.50        1.22      2.33 o
  10   2   6        2.64        1.70      1.24 o
 -11   3   6        7.01        5.13      1.68 o
 -10   3   6        1.65        1.24      1.28 o
  -9   3   6       72.84       68.32      4.41 o
  -8   3   6       32.60       26.82      2.29 o
  -7   3   6        3.56        3.37      0.80 o
  -6   3   6        3.19        2.57      0.66 o
  -5   3   6      141.31      143.29      1.89 o
  -4   3   6      133.73      112.49      1.25 o
  -3   3   6        0.55        0.19      0.18 o
  -2   3   6      489.05      552.99      4.23 o
  -1   3   6     3954.30     4149.42     32.18 o
   0   3   6      524.84      528.39      5.47 o
   1   3   6      424.96      408.25      4.65 o
   2   3   6      167.60      204.32      2.76 o
   3   3   6     1147.59     1163.33     13.55 o
   4   3   6        3.75        7.45      0.59 o
   5   3   6       11.94       14.11      0.75 o
   6   3   6      135.48      140.19      2.61 o
   7   3   6      110.82      102.32      4.67 o
   8   3   6        2.23        2.31      1.10 o
   9   3   6        7.00        8.86      1.43 o
  10   3   6        5.81        4.67      2.59 o
 -11   4   6        1.59        1.34      1.36 o
 -10   4   6        0.09        0.69      1.28 o
  -9   4   6        1.51        3.80      1.81 o
  -8   4   6        0.29        0.75      1.17 o
  -7   4   6        1.45       -0.09      0.79 o
  -6   4   6      154.46      163.24      2.68 o
  -5   4   6      285.41      310.77      3.45 o
  -4   4   6      197.12      163.15      1.66 o
  -3   4   6       35.92       44.25      0.80 o
  -2   4   6       17.80       22.15      0.91 o
  -1   4   6      141.61      119.08      1.16 o
   0   4   6      486.82      545.46      5.30 o
   1   4   6      785.54      726.96      8.02 o
   2   4   6      112.90      121.27      1.57 o
   3   4   6      154.36      165.05      2.68 o
   4   4   6        0.43       -0.26      0.46 o
   5   4   6        4.58        2.92      0.60 o
   6   4   6       35.42       49.57      1.36 o
   7   4   6        0.37        0.16      0.72 o
   8   4   6        2.80        3.53      1.13 o
   9   4   6       39.01       36.56      3.89 o
 -10   5   6        2.06        1.25      1.21 o
  -9   5   6        0.00        0.31      1.25 o
  -8   5   6       14.76        9.63      1.41 o
  -7   5   6        2.02       -0.80      0.80 o
  -6   5   6       16.82       15.81      0.84 o
  -5   5   6       26.73       16.81      0.77 o
  -4   5   6       36.41       30.10      0.57 o
  -3   5   6      465.67      436.05      3.78 o
  -2   5   6      652.11      666.21      5.82 o
  -1   5   6      376.90      347.01      3.16 o
   0   5   6      298.75      282.82      2.84 o
   1   5   6       16.94       16.42      0.49 o
   2   5   6       17.55       22.13      0.63 o
   3   5   6       33.28       29.45      0.89 o
   4   5   6      319.52      325.01      4.78 o
   5   5   6       50.47       60.35      1.32 o
   6   5   6       14.66       18.74      1.02 o
   7   5   6        0.84       -0.61      0.61 o
   8   5   6       14.79       11.41      2.85 o
   9   5   6       10.62        7.78      3.11 o
 -10   6   6        0.67        0.36      1.37 o
  -9   6   6        0.09       -0.54      1.25 o
  -8   6   6        1.56        2.52      1.25 o
  -7   6   6        0.05        0.17      0.86 o
  -6   6   6      195.07      167.16      2.71 o
  -5   6   6      426.27      434.39      5.00 o
  -4   6   6       58.59       62.70      1.22 o
  -3   6   6       31.35       26.57      0.64 o
  -2   6   6      573.97      576.46      5.41 o
  -1   6   6       32.52       31.18      0.73 o
   0   6   6      150.69      185.83      2.01 o
   1   6   6       53.87       78.59      1.58 o
   2   6   6        0.27        2.61      0.41 o
   3   6   6       95.50       67.11      1.18 o
   4   6   6        2.79        5.41      0.59 o
   5   6   6       20.17       19.97      1.09 o
   6   6   6       12.46       14.11      1.13 o
   7   6   6        6.75        5.09      1.24 o
   8   6   6       32.88       33.51      2.30 o
   9   6   6        0.88       -2.33      2.33 o
 -10   7   6        0.06       -1.45      1.45 o
  -9   7   6        0.02        0.20      1.37 o
  -8   7   6       14.39       19.35      2.54 o
  -7   7   6        2.82        3.74      0.94 o
  -6   7   6       90.54       84.38      2.11 o
  -5   7   6      421.00      458.70      5.65 o
  -4   7   6      251.60      229.03      2.86 o
  -3   7   6       30.08       39.31      0.83 o
  -2   7   6      124.53      141.84      2.01 o
  -1   7   6      385.89      434.89      4.13 o
   0   7   6      286.36      279.17      2.86 o
   1   7   6        1.52        0.11      0.34 o
   2   7   6      122.14      133.42      1.77 o
   3   7   6       61.14       47.59      1.28 o
   4   7   6       41.26       40.64      2.36 o
   5   7   6       32.37       30.20      2.29 o
   6   7   6        0.05       -1.03      1.03 o
   7   7   6       18.97       17.31      1.67 o
   8   7   6        7.70       12.11      1.99 o
   9   7   6        2.81        2.62      1.81 o
 -10   8   6        0.94        1.58      1.63 o
  -9   8   6        7.67        9.93      1.68 o
  -8   8   6        6.70        5.50      1.45 o
  -7   8   6       27.97       35.92      1.60 o
  -6   8   6       49.52       52.26      2.03 o
  -5   8   6       15.91       12.44      1.00 o
  -4   8   6        0.30       -0.25      0.51 o
  -3   8   6        7.89       14.83      0.69 o
  -2   8   6        0.01        0.53      0.43 o
  -1   8   6        3.50        4.68      0.57 o
   0   8   6       16.66       13.57      0.73 o
   1   8   6      817.62      789.09      9.75 o
   2   8   6       36.05       43.49      1.32 o
   3   8   6      103.54      104.40      2.31 o
   4   8   6       60.98       72.08      4.15 o
   5   8   6       27.76       22.80      2.10 o
   6   8   6        0.04       -1.10      1.10 o
   7   8   6        2.16        5.06      1.33 o
   8   8   6        1.32        0.49      1.29 o
  -9   9   6        0.70        2.44      1.56 o
  -8   9   6        0.47       -0.94      1.30 o
  -7   9   6        9.05        8.34      1.53 o
  -6   9   6       47.28       44.08      2.63 o
  -5   9   6        0.05       -0.14      0.99 o
  -4   9   6       11.53       17.71      0.89 o
  -3   9   6      203.34      167.02      3.02 o
  -2   9   6        5.16        1.70      1.00 o
  -1   9   6      412.18      373.85     11.41 o
   0   9   6       73.60       65.23      1.60 o
   1   9   6      170.87      172.83      3.13 o
   2   9   6      164.00      180.79      3.41 o
   3   9   6       88.35       89.59      2.28 o
   4   9   6       29.98       36.70      2.55 o
   5   9   6        0.13        2.75      1.37 o
   6   9   6        9.59       13.45      2.02 o
   7   9   6       19.09       27.40      1.97 o
   8   9   6        0.00       -1.24      1.24 o
  -9  10   6        0.43        0.98      1.63 o
  -8  10   6        0.25       -1.02      1.48 o
  -7  10   6       21.60       16.81      1.75 o
  -6  10   6       67.04       80.73      3.49 o
  -5  10   6        5.01        9.78      1.68 o
  -4  10   6        0.34        0.11      0.79 o
  -3  10   6        1.06        0.33      1.00 o
  -2  10   6        0.01       -1.04      1.30 o
  -1  10   6       18.19       25.41      2.59 o
   0  10   6      115.81      109.07      3.47 o
   1  10   6      377.30      398.89     13.74 o
   2  10   6       23.18       23.65      1.54 o
   3  10   6       94.89      107.35      2.81 o
   4  10   6       48.49       58.05      5.06 o
   5  10   6        0.28        2.65      1.55 o
   6  10   6        1.90        2.91      1.68 o
   7  10   6        3.58        2.80      1.92 o
   8  10   6        0.15        0.41      1.87 o
  -8  11   6        0.01       -1.37      1.81 o
  -7  11   6        8.63       13.22      2.05 o
  -6  11   6        9.57        9.88      4.93 o
  -5  11   6       18.50       20.31      1.92 o
  -4  11   6       29.38       33.60      1.75 o
  -3  11   6        1.18       -1.56      1.56 o
  -2  11   6        2.39        1.56      1.81 o
  -1  11   6       43.76       55.22      3.89 o
   0  11   6        0.76       -0.76      1.18 o
   1  11   6       11.29       11.43      2.20 o
   2  11   6       11.73       17.14      1.81 o
   3  11   6        5.07       15.41      1.68 o
   4  11   6        2.02        3.63      2.07 o
   5  11   6        0.35       -1.81      1.81 o
   6  11   6        8.24        7.52      2.59 o
   7  11   6        0.03        0.65      1.83 o
  -8  12   6        0.00       -1.07      1.87 o
  -7  12   6        5.48        3.94      2.59 o
  -6  12   6        7.42       12.11      2.05 o
  -5  12   6        2.04        1.36      1.49 o
  -4  12   6        0.09       -1.81      2.33 o
  -3  12   6       17.44       19.19      2.59 o
  -2  12   6       10.36       10.63      2.33 o
  -1  12   6       24.59       20.48      2.85 o
   0  12   6        8.99       14.42      1.73 o
   1  12   6        5.54        5.98      1.55 o
   2  12   6       10.15       12.94      2.72 o
   3  12   6       17.11       25.09      1.99 o
   4  12   6        1.74        1.04      2.33 o
   5  12   6        0.16       -1.56      2.33 o
   6  12   6        0.00       -0.52      2.33 o
  -7  13   6        0.03       -0.11      1.87 o
  -6  13   6        0.18        0.60      1.81 o
  -5  13   6        1.90        5.44      2.85 o
  -4  13   6        3.02        0.00      2.59 o
  -3  13   6        2.79        6.48      2.33 o
  -2  13   6        7.73       11.93      2.59 o
  -1  13   6        0.32        1.04      1.81 o
   0  13   6        0.55       -1.37      1.37 o
   1  13   6        7.25        6.34      1.62 o
   2  13   6        0.03       -1.24      1.24 o
   3  13   6       19.13       20.69      2.72 o
   4  13   6        0.32       -1.30      2.33 o
   5  13   6        2.86       -1.81      2.33 o
  -6  14   6        1.14       -2.85      2.85 o
  -5  14   6        0.00       -2.59      2.59 o
  -4  14   6        2.12        5.44      3.11 o
  -2  14   6        1.00       -0.26      1.81 o
  -1  14   6        4.60        1.89      1.55 o
   0  14   6       23.91       24.36      1.84 o
   1  14   6       14.13       17.90      3.37 o
   2  14   6        0.03        1.09      1.81 o
   3  14   6        1.05        2.06      1.68 o
   4  14   6       20.77       19.96      3.89 o
  -5  15   6        4.78        2.33      3.11 o
  -4  15   6        0.56       -0.52      1.73 o
  -3  15   6        0.00        3.68      2.07 o
  -2  15   6        0.01       -2.72      2.72 o
  -1  15   6        0.58        2.85      1.81 o
   0  15   6        2.55        3.26      1.73 o
   1  15   6        5.71        7.34      1.92 o
   2  15   6        4.53        2.91      3.50 o
   3  15   6        5.46        6.37      1.87 o
  -3  16   6        0.22        1.58      2.10 o
  -2  16   6        2.32        1.30      2.59 o
  -1  16   6        0.24        1.43      2.33 o
   0  16   6        6.09        4.81      1.99 o
   1  16   6        5.65        3.09      3.11 o
   2  16   6        1.33       -0.26      2.33 o
 -11   0   7        1.02       -0.52      2.07 o
  -9   0   7        0.33        0.26      1.81 o
  -7   0   7       28.15       28.53      1.54 o
  -5   0   7      370.89      387.21      5.11 o
  -3   0   7      176.38      169.35      1.78 o
  -1   0   7     2706.77     2841.29     27.56 o
   1   0   7     1284.55     1206.37     25.92 o
   3   0   7       28.09       22.09      0.83 o
   5   0   7        9.90        8.97      1.00 o
   7   0   7       19.81       17.11      2.33 o
   9   0   7        6.81        2.85      2.07 o
 -11   1   7        1.34        0.15      1.81 o
 -10   1   7        0.05       -1.12      1.37 o
  -9   1   7        0.37       -1.05      1.05 o
  -8   1   7        0.43        0.56      0.83 o
  -7   1   7      232.09      247.85      3.54 o
  -6   1   7       27.99       26.83      0.94 o
  -5   1   7       79.93       78.29      1.15 o
  -4   1   7      544.47      573.17      4.64 o
  -3   1   7       80.86       57.69      0.83 o
  -2   1   7        4.13        2.23      0.25 o
  -1   1   7        0.68        0.32      0.16 o
   0   1   7     1320.48     1319.03     10.85 o
   1   1   7      170.34      162.83      2.06 o
   2   1   7       34.61       24.41      0.88 o
   3   1   7      218.23      194.06      2.42 o
   4   1   7      208.80      227.31      2.84 o
   5   1   7      118.80      120.63      1.92 o
   6   1   7        1.10        2.43      1.00 o
   7   1   7       32.47       36.42      2.10 o
   8   1   7        0.72       -1.10      1.10 o
   9   1   7        0.05        0.39      1.28 o
  10   1   7        1.88        4.15      1.55 o
 -11   2   7        0.18       -0.38      1.55 o
 -10   2   7       12.06       14.33      1.64 o
  -9   2   7       38.54       35.24      2.80 o
  -8   2   7        0.82        0.68      1.43 o
  -7   2   7        4.17        3.88      0.78 o
  -6   2   7        6.13        5.49      0.56 o
  -5   2   7        1.23        0.18      0.34 o
  -4   2   7      141.41      128.15      1.37 o
  -3   2   7       57.73       43.69      0.83 o
  -2   2   7     1332.38     1394.65      9.22 o
  -1   2   7     1445.78     1555.31     11.23 o
   0   2   7       31.17       19.07      0.39 o
   1   2   7       26.15       31.97      1.27 o
   2   2   7       19.10       42.27      1.01 o
   3   2   7        0.38        0.80      0.36 o
   4   2   7      197.73      201.70      2.55 o
   5   2   7      451.50      451.85      6.47 o
   6   2   7        4.87        5.68      0.76 o
   7   2   7        3.41        3.73      1.18 o
   8   2   7        0.21       -1.18      1.18 o
   9   2   7       17.78       24.47      1.99 o
  10   2   7        0.97        0.03      1.37 o
 -11   3   7        5.73        6.04      1.94 o
 -10   3   7        2.97        1.38      1.25 o
  -9   3   7        2.37        4.64      1.81 o
  -8   3   7       30.46       25.24      1.66 o
  -7   3   7       80.87       81.73      2.04 o
  -6   3   7      307.00      285.36      3.94 o
  -5   3   7      110.06      107.74      1.41 o
  -4   3   7       33.53       43.99      0.72 o
  -3   3   7       11.79       11.75      0.36 o
  -2   3   7       87.79      115.13      1.08 o
  -1   3   7        2.26        1.36      0.40 o
   0   3   7      302.29      240.52      2.58 o
   1   3   7      432.15      490.26      5.55 o
   2   3   7       40.30       52.14      1.17 o
   3   3   7       74.35       72.22      1.25 o
   4   3   7       79.69       74.43      1.58 o
   5   3   7       57.73       60.41      1.53 o
   6   3   7       15.37       14.74      0.94 o
   7   3   7       16.66       15.55      1.77 o
   8   3   7        8.51       10.72      1.49 o
   9   3   7        0.03       -1.56      1.94 o
 -11   4   7        5.94        6.94      1.52 o
 -10   4   7        2.26        2.47      1.32 o
  -9   4   7        7.19        7.79      1.41 o
  -8   4   7       34.73       38.49      1.94 o
  -7   4   7        4.16        6.52      0.96 o
  -6   4   7       49.72       51.20      1.50 o
  -5   4   7        0.02        1.82      0.30 o
  -4   4   7       36.99       39.34      0.69 o
  -3   4   7        5.59        8.27      0.41 o
  -2   4   7      476.84      542.86      4.38 o
  -1   4   7      240.88      291.70      2.58 o
   0   4   7      161.99      208.93      2.32 o
   1   4   7      341.04      432.57      4.63 o
   2   4   7      214.47      202.82      2.61 o
   3   4   7       72.95       77.42      1.80 o
   4   4   7        1.51        0.51      0.54 o
   5   4   7      118.50      114.43      2.05 o
   6   4   7       56.31       54.37      1.56 o
   7   4   7        4.27        3.74      1.13 o
   8   4   7       37.77       38.35      1.96 o
   9   4   7        0.10       -2.07      2.33 o
 -10   5   7        3.27        3.93      1.51 o
  -9   5   7        2.91        2.48      1.28 o
  -8   5   7        1.00        1.33      1.13 o
  -7   5   7       77.25       56.04      1.78 o
  -6   5   7       95.12       77.70      1.79 o
  -5   5   7      118.53      104.54      1.42 o
  -4   5   7      138.71      137.10      1.56 o
  -3   5   7      689.66      643.45      5.70 o
  -2   5   7       20.44       24.67      0.59 o
  -1   5   7       92.04       94.58      1.09 o
   0   5   7        1.71        2.57      0.40 o
   1   5   7       18.19       17.91      0.64 o
   2   5   7       12.92       14.16      0.60 o
   3   5   7      709.53      755.85     10.42 o
   4   5   7       16.46       11.45      0.75 o
   5   5   7        0.81       -0.45      0.71 o
   6   5   7      118.02      105.14      2.12 o
   7   5   7        7.08        6.55      0.88 o
   8   5   7        3.67        5.17      3.11 o
   9   5   7        1.06        1.30      2.59 o
 -10   6   7        0.17       -1.00      1.41 o
  -9   6   7        0.09       -1.36      1.36 o
  -8   6   7        5.50        4.01      1.29 o
  -7   6   7       65.77       52.48      1.80 o
  -6   6   7       10.05       17.51      1.22 o
  -5   6   7        9.46        4.15      0.47 o
  -4   6   7       17.53        9.14      0.46 o
  -3   6   7        0.70        0.91      0.34 o
  -2   6   7      545.88      545.43      5.44 o
  -1   6   7        9.19        4.40      0.42 o
   0   6   7      159.55      166.16      1.87 o
   1   6   7      195.66      206.98      2.52 o
   2   6   7        0.00        0.25      0.52 o
   3   6   7       92.11       90.33      1.51 o
   4   6   7       28.36       29.35      1.31 o
   5   6   7      136.66      165.38      3.47 o
   6   6   7       48.83       46.89      1.61 o
   7   6   7        6.58        8.81      1.16 o
   8   6   7        4.72        5.76      1.68 o
   9   6   7        0.47       -2.59      2.59 o
 -10   7   7        1.21       -0.46      1.48 o
  -9   7   7       14.50       17.43      1.87 o
  -8   7   7        6.26        4.19      1.41 o
  -7   7   7        4.56        5.55      1.07 o
  -6   7   7        2.40        0.28      1.02 o
  -5   7   7       12.00       10.74      0.66 o
  -4   7   7       25.08       19.35      0.79 o
  -3   7   7      112.75      110.72      1.48 o
  -2   7   7       21.08       34.55      0.95 o
  -1   7   7      185.48      188.09      2.07 o
   0   7   7       13.34       12.06      0.73 o
   1   7   7       84.72       87.22      1.44 o
   2   7   7       20.57       17.14      1.09 o
   3   7   7      249.32      280.89      4.50 o
   4   7   7        1.28        1.60      1.18 o
   5   7   7        0.02       -1.18      1.18 o
   6   7   7       26.23       27.85      1.75 o
   7   7   7       45.59       48.80      2.21 o
   8   7   7        4.16        2.63      1.73 o
   9   7   7        0.12        1.43      1.81 o
 -10   8   7        2.52        2.33      3.11 o
  -9   8   7        0.15        0.03      1.43 o
  -8   8   7       18.53       26.89      1.98 o
  -7   8   7       27.51       29.68      1.69 o
  -6   8   7       22.89       26.40      1.56 o
  -5   8   7       11.87       15.57      0.87 o
  -4   8   7        2.19        4.69      0.83 o
  -3   8   7      106.08       96.95      1.60 o
  -2   8   7       12.08       15.92      0.80 o
  -1   8   7      110.87      117.58      3.39 o
   0   8   7      220.00      202.19      3.39 o
   1   8   7      289.21      287.76      4.12 o
   2   8   7       32.05       43.79      1.57 o
   3   8   7        5.78        9.39      1.18 o
   4   8   7       17.95       22.23      2.02 o
   5   8   7        2.20       -0.19      1.24 o
   6   8   7        0.37       -0.39      1.47 o
   7   8   7        8.33        8.73      1.69 o
   8   8   7        0.19       -1.55      1.55 o
  -9   9   7       10.67       17.13      1.94 o
  -8   9   7        0.02       -1.29      1.29 o
  -7   9   7        0.02       -1.11      1.25 o
  -6   9   7        0.08       -0.02      1.22 o
  -5   9   7       36.32       36.38      1.26 o
  -4   9   7      162.42      165.98      2.75 o
  -3   9   7       53.64       74.26      1.89 o
  -2   9   7       41.40       47.70      3.37 o
  -1   9   7      315.64      342.46      7.42 o
   0   9   7      348.77      355.61      6.33 o
   1   9   7        0.41        0.93      0.82 o
   2   9   7      200.76      172.89      3.38 o
   3   9   7        0.57        0.66      0.76 o
   4   9   7       53.02       40.60      2.62 o
   5   9   7        7.13        5.81      1.62 o
   6   9   7        6.52        6.61      1.81 o
   7   9   7        2.63        3.85      1.81 o
   8   9   7        0.01        1.19      1.48 o
  -9  10   7        1.09        2.56      1.68 o
  -8  10   7        0.28       -0.04      1.76 o
  -7  10   7        0.00       -1.81      1.81 o
  -6  10   7       62.64       66.73      3.24 o
  -5  10   7        0.00       -1.28      1.28 o
  -4  10   7       10.14       13.82      1.45 o
  -3  10   7       35.08       38.68      1.99 o
  -2  10   7       13.86       16.33      2.33 o
  -1  10   7        4.36        1.56      1.81 o
   0  10   7       34.81       42.78      2.38 o
   1  10   7       14.68       21.48      2.72 o
   2  10   7       26.49       20.42      1.43 o
   3  10   7        6.54        0.68      1.56 o
   4  10   7        1.14       -1.37      1.37 o
   5  10   7        9.51        6.04      1.94 o
   6  10   7        0.27       -0.92      1.62 o
   7  10   7       12.93       18.18      2.47 o
  -8  11   7        0.01       -1.81      1.81 o
  -7  11   7        4.90        1.38      1.73 o
  -6  11   7        1.80        1.53      1.62 o
  -5  11   7        1.60        2.90      1.55 o
  -4  11   7        4.03        4.93      1.15 o
  -3  11   7       13.83       17.11      2.59 o
  -2  11   7       90.16       89.19      4.67 o
  -1  11   7       17.42       15.30      2.59 o
   0  11   7        7.54        7.76      1.55 o
   1  11   7       57.60       71.65      3.10 o
   2  11   7        5.26        5.09      1.55 o
   3  11   7        0.49        0.54      1.18 o
   4  11   7        9.83        4.93      2.59 o
   5  11   7        2.10        3.63      2.33 o
   6  11   7        8.20       11.41      2.85 o
   7  11   7        0.41        3.24      2.05 o
  -7  12   7        5.84        9.47      2.18 o
  -6  12   7        0.59        0.78      1.62 o
  -5  12   7        3.15        0.63      1.49 o
  -4  12   7        9.36        7.00      2.85 o
  -3  12   7        0.00       -0.78      1.81 o
  -2  12   7       13.09        6.74      2.33 o
  -1  12   7       12.55       11.41      2.33 o
   0  12   7      113.03      120.03      7.00 o
   1  12   7        0.71       -0.32      1.43 o
   2  12   7        0.37        0.29      1.43 o
   3  12   7        8.44       13.78      1.81 o
   4  12   7        1.55       -0.78      2.07 o
   5  12   7        4.77        3.37      2.85 o
   6  12   7        4.88        2.85      2.59 o
  -7  13   7        2.21        5.90      2.72 o
  -6  13   7        0.14        1.81      2.59 o
  -5  13   7        0.62       -0.26      2.33 o
  -4  13   7        4.87        1.30      2.59 o
  -3  13   7       14.33       14.26      2.59 o
  -2  13   7       26.03       31.63      3.37 o
  -1  13   7        2.17       -0.43      1.37 o
   0  13   7        4.14        3.48      2.59 o
   1  13   7        0.01        0.00      1.81 o
   2  13   7        0.11       -0.41      2.20 o
   3  13   7        4.48       10.59      1.81 o
   4  13   7        0.35        2.07      2.59 o
   5  13   7       14.74       15.81      3.37 o
  -6  14   7        0.02        2.85      3.11 o
  -5  14   7        0.61       -0.26      2.59 o
  -4  14   7        1.76        5.44      3.11 o
  -3  14   7       10.19       10.79      2.10 o
  -2  14   7        0.46       -0.26      2.07 o
  -1  14   7        0.01       -0.52      1.47 o
   0  14   7       19.81       24.90      1.88 o
   1  14   7       46.31       61.66      3.36 o
   2  14   7        0.00       -1.62      1.62 o
   3  14   7        0.02        1.70      1.62 o
   4  14   7        0.05       -2.33      2.33 o
  -4  15   7        3.39        1.30      3.11 o
  -3  15   7        4.47        8.56      3.37 o
  -2  15   7        6.52       10.63      2.85 o
  -1  15   7        3.68        7.09      1.54 o
   0  15   7        0.76        0.31      1.73 o
   1  15   7        8.53       11.86      2.05 o
   2  15   7        1.91        3.81      1.81 o
  -2  16   7        1.74        0.93      1.73 o
  -1  16   7       20.79       26.68      2.76 o
   0  16   7        1.07        0.85      2.20 o
   1  16   7        0.72       -2.07      2.07 o
 -10   0   8        4.81        5.96      2.33 o
  -8   0   8        3.68        0.97      1.94 o
  -6   0   8       28.23       22.79      1.07 o
  -4   0   8       14.72       16.49      0.77 o
  -2   0   8     1576.60     1600.05     14.04 o
   0   0   8      250.02      242.63      3.24 o
   2   0   8     1664.53     1774.26     26.33 o
   4   0   8      148.68      161.08      3.84 o
   6   0   8      115.34      119.26      4.93 o
   8   0   8        8.51       18.67      2.59 o
 -11   1   8        0.36       -1.22      1.55 o
 -10   1   8        7.31        6.86      1.73 o
  -9   1   8        5.75        3.52      2.07 o
  -8   1   8       25.12       24.59      2.18 o
  -7   1   8       58.05       63.03      1.39 o
  -6   1   8        0.71        0.34      0.41 o
  -5   1   8       20.05       18.33      0.56 o
  -4   1   8      210.44      233.68      2.15 o
  -3   1   8     2247.16     2323.83     16.76 o
  -2   1   8       82.45      107.16      1.05 o
  -1   1   8       16.27        7.73      0.29 o
   0   1   8       11.21       12.27      0.49 o
   1   1   8      347.86      401.85      4.55 o
   2   1   8      158.11      185.67      2.71 o
   3   1   8      184.97      203.28      2.32 o
   4   1   8      105.84       99.12      1.55 o
   5   1   8        0.69        0.83      0.51 o
   6   1   8       91.27       92.15      2.66 o
   7   1   8       13.05       14.10      2.07 o
   8   1   8       12.54       11.34      1.55 o
   9   1   8        2.08        0.12      1.37 o
 -11   2   8        0.57       -1.62      1.62 o
 -10   2   8        0.93        0.51      1.28 o
  -9   2   8       22.88       25.89      2.47 o
  -8   2   8        0.03       -0.94      0.94 o
  -7   2   8       21.68       15.17      0.85 o
  -6   2   8      249.88      241.41      3.33 o
  -5   2   8        0.33       -0.30      0.30 o
  -4   2   8      165.34      155.60      1.47 o
  -3   2   8      271.78      304.85      2.45 o
  -2   2   8     1320.22     1309.07      8.97 o
  -1   2   8      682.24      659.01      5.18 o
   0   2   8      844.25      947.85      7.54 o
   1   2   8     2346.26     2283.32     25.89 o
   2   2   8        0.60       -0.36      0.36 o
   3   2   8       16.90       13.91      0.74 o
   4   2   8       21.50       20.14      0.76 o
   5   2   8        0.38        0.26      0.65 o
   6   2   8        6.28        8.22      1.36 o
   7   2   8        1.57        1.06      1.43 o
   8   2   8        7.24        4.17      1.69 o
   9   2   8        4.46        3.23      1.55 o
 -11   3   8        6.59        8.01      1.66 o
 -10   3   8        0.23       -0.66      1.18 o
  -9   3   8       14.01       10.88      2.10 o
  -8   3   8       12.95       13.40      1.44 o
  -7   3   8       13.81       21.46      1.21 o
  -6   3   8       91.14       98.34      1.75 o
  -5   3   8        1.30        3.09      0.39 o
  -4   3   8        0.17        1.07      0.31 o
  -3   3   8        2.31        2.38      0.30 o
  -2   3   8      295.28      294.53      2.34 o
  -1   3   8      730.57      792.32      6.47 o
   0   3   8     1366.87     1466.12     13.63 o
   1   3   8      216.70      192.32      2.36 o
   2   3   8      159.56      149.44      2.30 o
   3   3   8      724.36      726.19      8.79 o
   4   3   8        0.06       -0.20      0.44 o
   5   3   8       19.98       18.59      0.89 o
   6   3   8       13.89       16.49      1.28 o
   7   3   8        6.24        2.85      2.72 o
   8   3   8        3.90        4.73      2.59 o
   9   3   8        0.00       -0.16      1.43 o
 -10   4   8        4.49        3.91      1.99 o
  -9   4   8       22.25       28.09      1.90 o
  -8   4   8       54.36       50.85      2.25 o
  -7   4   8       49.78       41.59      1.57 o
  -6   4   8        8.60       11.87      1.19 o
  -5   4   8      430.19      414.79      4.45 o
  -4   4   8       77.22       73.79      0.98 o
  -3   4   8        9.19        9.98      0.40 o
  -2   4   8       50.87       68.04      0.81 o
  -1   4   8       58.76       61.68      0.81 o
   0   4   8      119.07      123.53      1.59 o
   1   4   8      185.44      157.09      2.02 o
   2   4   8       64.53       56.74      1.08 o
   3   4   8       24.65       26.48      1.16 o
   4   4   8        6.39        4.60      0.63 o
   5   4   8       14.94       14.61      0.99 o
   6   4   8        7.17        5.96      0.86 o
   7   4   8        5.96        4.80      1.10 o
   8   4   8        1.59        3.73      1.29 o
   9   4   8       15.38       19.05      2.20 o
 -10   5   8        6.73        5.19      1.56 o
  -9   5   8       18.20       14.70      1.79 o
  -8   5   8        2.55        1.58      1.41 o
  -7   5   8       14.36       10.18      1.07 o
  -6   5   8      112.83      105.88      1.82 o
  -5   5   8       79.52       84.80      1.52 o
  -4   5   8       54.67       71.32      1.36 o
  -3   5   8       86.58       86.27      1.18 o
  -2   5   8       22.57       47.09      0.87 o
  -1   5   8       16.48       14.69      0.48 o
   0   5   8       55.10       55.13      1.11 o
   1   5   8       51.62       71.55      1.32 o
   2   5   8      173.74      179.63      2.82 o
   3   5   8       17.13       15.48      0.97 o
   4   5   8      150.16      165.67      3.09 o
   5   5   8        1.53       -0.66      0.94 o
   6   5   8       18.37       19.18      1.22 o
   7   5   8        0.70       -0.77      1.03 o
   8   5   8        6.15        8.74      1.81 o
   9   5   8        5.64        4.41      2.85 o
 -10   6   8        1.71        2.54      1.56 o
  -9   6   8        1.68       -0.38      1.33 o
  -8   6   8        0.10       -0.57      1.16 o
  -7   6   8        3.92        8.01      1.06 o
  -6   6   8      326.17      342.51      5.04 o
  -5   6   8      319.53      280.16      3.48 o
  -4   6   8      173.36      203.52      2.32 o
  -3   6   8       44.36       71.84      1.06 o
  -2   6   8       29.18       26.46      0.78 o
  -1   6   8       24.21       25.75      0.75 o
   0   6   8        4.62        3.52      0.43 o
   1   6   8       63.54       70.63      1.37 o
   2   6   8       19.79       17.83      0.88 o
   3   6   8        3.72        2.17      0.63 o
   4   6   8       10.59       17.76      1.33 o
   5   6   8       32.56       26.40      1.59 o
   6   6   8       42.48       54.18      1.77 o
   7   6   8       26.56       31.60      1.49 o
   8   6   8       31.38       39.86      1.86 o
   9   6   8        3.26        3.63      2.85 o
 -10   7   8        0.35       -0.06      1.56 o
  -9   7   8        0.21       -0.60      1.33 o
  -8   7   8        7.74       12.00      1.56 o
  -7   7   8        0.51        1.17      1.05 o
  -6   7   8       42.86       30.01      1.40 o
  -5   7   8      134.57      179.90      3.10 o
  -4   7   8       79.57       60.57      1.28 o
  -3   7   8       87.60       88.47      1.42 o
  -2   7   8        0.73       -0.06      0.40 o
  -1   7   8       30.75       42.33      1.01 o
   0   7   8        2.19       -0.05      0.46 o
   1   7   8       16.74       14.96      0.76 o
   2   7   8        7.14       13.16      0.90 o
   3   7   8      117.27       95.66      2.29 o
   4   7   8        3.71        0.54      1.03 o
   5   7   8        0.53        0.04      0.94 o
   6   7   8       88.34      102.94      2.94 o
   7   7   8       53.22       57.76      2.92 o
   8   7   8        4.70        4.50      1.81 o
  -9   8   8        4.82        3.40      1.60 o
  -8   8   8        1.04        0.12      1.29 o
  -7   8   8        0.49        1.88      1.12 o
  -6   8   8       23.89       26.65      1.53 o
  -5   8   8       40.88       36.62      1.19 o
  -4   8   8        4.63        2.60      0.62 o
  -3   8   8       88.76       92.84      1.68 o
  -2   8   8       25.04       32.68      1.81 o
  -1   8   8       44.86       47.39      1.39 o
   0   8   8       15.09       22.11      1.27 o
   1   8   8      243.57      272.63      4.44 o
   2   8   8      215.11      186.09      3.46 o
   3   8   8        3.18        6.70      0.99 o
   4   8   8       34.90       24.72      3.37 o
   5   8   8       12.56       10.37      1.83 o
   6   8   8        0.64       -0.43      1.37 o
   7   8   8        0.05       -0.03      1.62 o
   8   8   8        1.29       -0.33      1.73 o
  -9   9   8        0.08       -0.46      1.48 o
  -8   9   8        0.01       -0.16      1.73 o
  -7   9   8        0.29       -1.33      1.33 o
  -6   9   8       21.83       18.52      1.87 o
  -5   9   8       25.07       25.94      2.20 o
  -4   9   8        9.64       10.73      1.09 o
  -3   9   8       34.32       34.72      1.71 o
  -2   9   8       34.20       28.14      1.92 o
  -1   9   8      146.20      145.77      4.12 o
   0   9   8        0.63        3.76      1.28 o
   1   9   8        3.85        1.22      0.87 o
   2   9   8        0.83        3.84      0.87 o
   3   9   8       27.50       41.32      2.48 o
   4   9   8       10.94        5.16      1.62 o
   5   9   8       50.20       56.20      3.20 o
   6   9   8        8.36        3.17      1.73 o
   7   9   8       12.63       10.32      2.46 o
   8   9   8        3.68        4.15      3.37 o
  -9  10   8        0.04        1.04      2.85 o
  -8  10   8        0.58       -0.83      1.81 o
  -7  10   8        2.17        1.00      1.68 o
  -6  10   8        1.81        3.00      1.62 o
  -5  10   8        2.53        1.47      1.43 o
  -4  10   8        4.84        4.02      1.15 o
  -3  10   8       81.10       65.45      2.15 o
  -2  10   8        7.27        1.30      1.81 o
  -1  10   8      314.86      275.16      6.59 o
   0  10   8        0.02       -0.64      1.18 o
   1  10   8      174.36      169.97      4.76 o
   2  10   8      141.60      122.16      3.80 o
   3  10   8        8.15        7.27      2.20 o
   4  10   8        6.89        8.81      2.33 o
   5  10   8        0.11        2.24      1.68 o
   6  10   8        2.56        1.90      1.92 o
   7  10   8        0.30       -0.82      1.81 o
  -8  11   8        3.75        0.78      2.85 o
  -7  11   8        2.58        0.21      1.81 o
  -6  11   8        1.19        3.60      1.81 o
  -5  11   8       11.03       10.71      3.50 o
  -4  11   8        4.43        0.84      1.05 o
  -3  11   8        2.75        3.11      2.07 o
  -2  11   8       35.85       40.19      3.37 o
  -1  11   8       33.78       36.04      2.29 o
   0  11   8        5.85        5.17      2.07 o
   1  11   8      272.83      242.23     12.31 o
   2  11   8       29.74       28.95      2.18 o
   3  11   8       16.25       15.01      1.73 o
   4  11   8        4.22       -0.52      2.07 o
   5  11   8        2.38        3.63      2.33 o
   6  11   8       15.05       14.52      3.37 o
  -7  12   8        6.82        8.44      2.59 o
  -6  12   8       13.58       14.47      2.05 o
  -5  12   8        1.14       -1.49      1.49 o
  -4  12   8        0.34       -0.60      1.43 o
  -3  12   8        0.00       -0.52      1.56 o
  -2  12   8       18.39       20.22      2.85 o
  -1  12   8       17.12       21.18      1.99 o
   0  12   8       51.41       54.52      2.92 o
   1  12   8       34.99       34.32      2.43 o
   2  12   8        0.01       -1.56      1.81 o
   3  12   8       10.31        9.65      1.62 o
   4  12   8       12.53       16.07      3.37 o
   5  12   8        2.44        1.04      2.33 o
   6  12   8        2.02        1.30      2.59 o
  -6  13   8        1.83        0.05      3.63 o
  -5  13   8        3.00        0.26      2.59 o
  -4  13   8        4.36        3.63      2.85 o
  -3  13   8        5.23        4.67      2.33 o
  -2  13   8        0.31        0.62      1.43 o
  -1  13   8        0.72        0.90      2.33 o
   0  13   8       47.78       41.57      5.19 o
   1  13   8        0.50        0.14      1.55 o
   2  13   8        1.33       -0.24      1.43 o
   3  13   8        0.08       -0.52      2.33 o
   4  13   8        0.10       -2.07      2.59 o
  -5  14   8        0.12       -2.07      2.85 o
  -4  14   8        4.04        5.96      3.11 o
  -3  14   8        3.11        5.30      1.99 o
  -2  14   8        6.69        9.67      2.85 o
  -1  14   8        0.61       -0.03      1.55 o
   0  14   8        1.10       -0.55      1.69 o
   1  14   8        0.19       -1.94      1.94 o
   2  14   8        6.85        5.70      1.81 o
   3  14   8        0.19       -0.26      2.59 o
  -4  15   8        0.06        0.52      2.85 o
  -3  15   8        0.15       -0.52      3.11 o
  -2  15   8        9.33        9.96      2.10 o
  -1  15   8       10.90       13.15      4.15 o
   0  15   8       20.03       18.52      2.36 o
   1  15   8        0.61       -0.03      1.81 o
   2  15   8        0.18       -0.52      2.07 o
  -1  16   8        0.06       -1.61      1.73 o
   0  16   8       17.92       23.33      3.37 o
 -11   0   9        0.75        0.00      2.33 o
  -9   0   9        6.76        8.30      2.33 o
  -7   0   9       12.08        9.70      1.31 o
  -5   0   9      881.90      933.59     11.55 o
  -3   0   9      345.77      337.69      3.52 o
  -1   0   9        1.99       -0.33      0.33 o
   1   0   9     4526.55     4498.69     65.65 o
   3   0   9      255.89      249.99      4.48 o
   5   0   9        4.62        4.12      1.00 o
   7   0   9       15.82       13.48      2.33 o
   9   0   9        0.42        0.00      2.07 o
 -11   1   9        0.01       -0.95      1.55 o
 -10   1   9        0.04       -0.18      1.43 o
  -9   1   9        0.22       -1.27      1.69 o
  -8   1   9       11.09        9.59      2.85 o
  -7   1   9       47.36       59.97      1.76 o
  -6   1   9      191.46      180.57      2.18 o
  -5   1   9       24.51       24.31      0.68 o
  -4   1   9       86.42       83.52      1.01 o
  -3   1   9        2.86        5.12      0.29 o
  -2   1   9      272.16      362.15      2.73 o
  -1   1   9     1812.55     1862.00     13.42 o
   0   1   9       74.51       93.74      1.05 o
   1   1   9        0.03       -0.01      0.44 o
   2   1   9       26.97       28.53      1.95 o
   3   1   9      129.10      120.60      2.01 o
   4   1   9       86.89       91.15      1.53 o
   5   1   9        5.91        3.12      0.65 o
   6   1   9       76.36       81.03      2.25 o
   7   1   9        4.32        7.09      1.47 o
   8   1   9        4.84        5.41      2.20 o
   9   1   9        2.36        3.50      2.72 o
 -11   2   9        0.79        0.94      1.73 o
 -10   2   9       10.87       10.01      1.59 o
  -9   2   9        1.89        0.54      2.33 o
  -8   2   9        1.28       -0.48      1.10 o
  -7   2   9        0.08        0.56      0.66 o
  -6   2   9      155.26      178.62      2.40 o
  -5   2   9       11.24        7.44      0.49 o
  -4   2   9       30.43       24.99      0.54 o
  -3   2   9      191.06      200.25      1.89 o
  -2   2   9      661.66      672.87      4.80 o
  -1   2   9        5.30       14.56      0.43 o
   0   2   9      301.99      342.58      2.96 o
   1   2   9        4.81        6.80      0.93 o
   2   2   9      763.13      746.48      9.05 o
   3   2   9       56.40       54.11      1.33 o
   4   2   9      127.99      120.39      1.87 o
   5   2   9       13.73        9.34      0.77 o
   6   2   9       24.14       32.88      2.10 o
   7   2   9        0.00       -0.62      1.18 o
   8   2   9       12.33       12.80      1.73 o
   9   2   9        1.79        2.20      1.47 o
 -10   3   9        1.23        0.05      1.73 o
  -9   3   9        8.59        9.96      1.45 o
  -8   3   9        9.33        9.25      1.36 o
  -7   3   9        8.46        7.13      0.79 o
  -6   3   9      217.49      220.50      3.21 o
  -5   3   9       88.63       78.28      1.27 o
  -4   3   9      299.38      318.26      3.03 o
  -3   3   9      778.63      826.46      6.79 o
  -2   3   9      348.23      339.44      2.69 o
  -1   3   9       80.73       76.77      1.03 o
   0   3   9      784.84      718.84      6.97 o
   1   3   9      118.78      125.76      1.60 o
   2   3   9      264.16      264.69      3.75 o
   3   3   9        9.23        7.75      0.66 o
   4   3   9      120.20      122.19      2.73 o
   5   3   9        0.55       -0.55      0.67 o
   6   3   9      134.64      149.13      3.42 o
   7   3   9        8.86       10.89      1.62 o
   8   3   9        0.39       -0.70      1.43 o
   9   3   9       26.27       34.73      2.98 o
 -10   4   9        0.60        1.77      1.48 o
  -9   4   9       15.22       13.77      3.86 o
  -8   4   9        3.61        2.96      1.22 o
  -7   4   9       62.40       51.53      1.76 o
  -6   4   9      148.97      130.85      2.14 o
  -5   4   9        0.01       -0.01      0.42 o
  -4   4   9       37.09       35.56      0.80 o
  -3   4   9        5.03        4.37      0.42 o
  -2   4   9       49.84       49.49      0.74 o
  -1   4   9       29.34       31.55      0.72 o
   0   4   9      292.27      294.74      3.44 o
   1   4   9      148.16      126.32      1.76 o
   2   4   9      139.85       98.12      2.14 o
   3   4   9        1.48        1.32      0.64 o
   4   4   9       22.43       24.92      1.23 o
   5   4   9       27.17       28.94      1.27 o
   6   4   9       17.41       12.64      1.01 o
   7   4   9       27.51       32.85      2.11 o
   8   4   9       89.92      104.39      3.61 o
   9   4   9        0.01        0.45      1.33 o
 -10   5   9       11.46       13.17      1.79 o
  -9   5   9        0.26        1.22      2.03 o
  -8   5   9        3.70        3.54      1.29 o
  -7   5   9        3.46        6.19      0.87 o
  -6   5   9       32.05       33.86      1.24 o
  -5   5   9      334.49      349.34      3.82 o
  -4   5   9      150.71      146.56      1.71 o
  -3   5   9      224.37      239.96      2.56 o
  -2   5   9        0.60        0.82      0.26 o
  -1   5   9      251.52      246.84      2.44 o
   0   5   9      213.80      201.22      2.78 o
   1   5   9      149.12      135.73      2.10 o
   2   5   9       47.76       45.33      1.20 o
   3   5   9      217.27      232.09      4.01 o
   4   5   9       15.19        7.77      1.09 o
   5   5   9      133.46      123.27      3.11 o
   6   5   9       27.97       27.25      1.40 o
   7   5   9        0.19       -0.97      0.97 o
   8   5   9        1.83        4.55      1.53 o
 -10   6   9        0.30       -1.26      1.53 o
  -9   6   9        2.43        1.04      2.38 o
  -8   6   9        3.91        5.53      1.41 o
  -7   6   9       54.98       60.43      2.15 o
  -6   6   9       74.51       86.64      1.87 o
  -5   6   9       57.84       66.87      1.46 o
  -4   6   9        1.72        0.62      0.39 o
  -3   6   9       17.44       10.36      0.53 o
  -2   6   9      308.00      337.05      3.85 o
  -1   6   9        6.58        7.69      0.67 o
   0   6   9       32.22       37.54      0.94 o
   1   6   9      183.79      175.40      2.54 o
   2   6   9       18.88       13.11      0.83 o
   3   6   9       28.58       26.21      1.30 o
   4   6   9       29.41       27.22      2.32 o
   5   6   9       17.06       17.54      1.43 o
   6   6   9        6.43        1.72      1.55 o
   7   6   9        6.81        3.42      1.04 o
   8   6   9        5.73       12.19      1.44 o
 -10   7   9        2.60        5.63      1.71 o
  -9   7   9       11.56       11.16      2.32 o
  -8   7   9        3.67        1.08      1.32 o
  -7   7   9        0.41        2.23      1.08 o
  -6   7   9       43.86       40.25      1.34 o
  -5   7   9       21.08       12.13      0.86 o
  -4   7   9        5.27        3.51      0.54 o
  -3   7   9       44.93       37.19      0.95 o
  -2   7   9       14.75       11.54      0.71 o
  -1   7   9       12.29       10.66      1.47 o
   0   7   9       29.64       30.09      1.09 o
   1   7   9       35.95       27.46      1.00 o
   2   7   9      152.17      165.06      2.78 o
   3   7   9        4.92        3.63      1.03 o
   4   7   9       20.88       23.54      1.67 o
   5   7   9        0.76        2.63      1.12 o
   6   7   9        5.34        9.63      1.36 o
   7   7   9       10.83       13.93      2.18 o
   8   7   9        3.98        1.35      3.50 o
  -9   8   9        0.62       -1.43      1.43 o
  -8   8   9        5.53        2.96      1.56 o
  -7   8   9        1.14       -1.21      1.21 o
  -6   8   9        6.10        2.10      1.05 o
  -5   8   9        7.23       10.59      1.25 o
  -4   8   9        0.87        4.91      0.87 o
  -3   8   9       73.51       82.92      1.78 o
  -2   8   9      515.02      511.77      8.21 o
  -1   8   9       28.79       33.71      1.92 o
   0   8   9      200.42      174.63      4.68 o
   1   8   9        0.92        4.71      0.80 o
   2   8   9        8.07        7.43      0.96 o
   3   8   9       14.78       19.59      1.92 o
   4   8   9       16.56       21.35      2.10 o
   5   8   9        2.82        4.15      1.81 o
   6   8   9        2.03        3.48      2.07 o
   7   8   9        0.00       -0.86      1.62 o
   8   8   9        0.68        1.81      2.85 o
  -9   9   9        7.07        9.21      1.79 o
  -8   9   9        0.33       -0.52      1.41 o
  -7   9   9        5.52       12.55      4.30 o
  -6   9   9        2.21       -0.41      1.55 o
  -5   9   9        0.13       -1.03      1.03 o
  -4   9   9      538.70      558.57     12.07 o
  -3   9   9        0.82        0.49      0.78 o
  -2   9   9       61.51       63.02      2.65 o
  -1   9   9       22.45       25.02      1.83 o
   0   9   9      147.56      133.40      4.02 o
   1   9   9        3.16        3.24      1.28 o
   2   9   9       29.04       31.14      1.63 o
   3   9   9        0.00       -1.18      1.18 o
   4   9   9       24.17       21.25      2.10 o
   5   9   9        3.27        2.31      1.94 o
   6   9   9        0.04       -0.66      2.07 o
   7   9   9        0.07       -0.41      1.81 o
  -8  10   9        4.41        5.60      2.72 o
  -7  10   9        0.68       -0.74      2.20 o
  -6  10   9       23.36       30.59      2.43 o
  -5  10   9        8.98       14.65      1.68 o
  -4  10   9        0.77        0.09      1.03 o
  -3  10   9        2.79        2.02      0.88 o
  -2  10   9       78.52       89.25      4.28 o
  -1  10   9       15.26       19.99      1.92 o
   0  10   9        0.25       -1.18      1.18 o
   1  10   9      162.49      151.24      4.39 o
   2  10   9       21.36       26.03      2.33 o
   3  10   9       22.80       25.15      3.37 o
   4  10   9        0.10       -2.07      2.07 o
   5  10   9        1.35        2.24      2.20 o
   6  10   9       10.90       10.33      2.18 o
   7  10   9        0.09       -1.81      1.81 o
  -8  11   9        0.01       -0.85      1.87 o
  -7  11   9        0.24       -1.28      1.81 o
  -6  11   9        2.18       -0.26      1.62 o
  -5  11   9        0.88        2.52      1.49 o
  -4  11   9        5.35        7.04      1.28 o
  -3  11   9       14.40       12.51      1.79 o
  -2  11   9       22.82       24.96      2.02 o
  -1  11   9      106.46       93.85      3.47 o
   0  11   9       19.88       23.35      2.20 o
   1  11   9        1.53        2.32      1.43 o
   2  11   9        2.02        0.70      1.24 o
   3  11   9        6.92        5.70      2.33 o
   4  11   9        0.20       -0.78      2.07 o
   5  11   9        7.60        4.67      2.85 o
   6  11   9        0.33        2.07      2.59 o
  -7  12   9        1.77        0.63      1.87 o
  -6  12   9        2.44        5.32      1.92 o
  -5  12   9        0.46        0.60      1.62 o
  -4  12   9       10.00       10.35      2.46 o
  -3  12   9        1.08        0.83      1.24 o
  -2  12   9        4.27        5.19      1.65 o
  -1  12   9       17.58       18.77      2.59 o
   0  12   9        3.32        6.48      1.62 o
   1  12   9        0.65        2.32      3.76 o
   2  12   9        0.72        0.97      1.37 o
   3  12   9        0.92       -2.07      2.07 o
   4  12   9       12.27       12.44      3.37 o
   5  12   9        4.44        4.67      2.85 o
  -6  13   9        0.28        1.01      1.81 o
  -5  13   9       12.59       10.37      3.37 o
  -4  13   9        0.00       -0.78      2.59 o
  -3  13   9        0.12        0.09      1.28 o
  -2  13   9        0.60        2.01      1.55 o
  -1  13   9       11.86       13.38      2.33 o
   0  13   9        3.88        0.66      2.07 o
   1  13   9        3.33        2.94      1.62 o
   2  13   9        1.43        0.37      1.81 o
   3  13   9        1.05        0.78      2.59 o
   4  13   9        0.00       -0.52      2.59 o
  -5  14   9        3.87        3.89      3.11 o
  -4  14   9        0.12       -0.26      2.59 o
  -3  14   9        0.82        0.37      1.43 o
  -2  14   9        0.84        1.43      1.65 o
  -1  14   9        0.88       -1.97      2.59 o
   0  14   9        4.48        2.92      1.81 o
   1  14   9        0.49        0.23      1.62 o
   2  14   9        0.33        2.53      1.81 o
  -4  15   9        0.00       -2.85      2.85 o
  -3  15   9        0.01       -1.02      1.81 o
  -2  15   9        8.90       15.29      2.29 o
  -1  15   9        0.02       -1.95      2.33 o
   0  15   9        7.93        3.79      1.92 o
   1  15   9        4.38        1.78      5.06 o
   2  15   9        0.91        4.41      2.33 o
 -10   0  10        0.60       -2.07      2.07 o
  -8   0  10        3.93        3.89      2.59 o
  -6   0  10        0.24       -0.07      0.66 o
  -4   0  10       67.07       63.93      1.46 o
  -2   0  10       24.54       20.94      0.82 o
   0   0  10     1122.04      983.01     10.66 o
   2   0  10      141.10      148.80      3.08 o
   4   0  10       81.31       93.84      1.88 o
   6   0  10        1.50       -0.78      1.81 o
   8   0  10       20.59       24.37      3.11 o
 -11   1  10        0.03       -1.65      1.65 o
 -10   1  10        0.04       -0.68      1.43 o
  -9   1  10        4.92        3.70      3.11 o
  -8   1  10       39.75       39.70      2.04 o
  -7   1  10      139.96      154.09      2.63 o
  -6   1  10       41.10       39.84      1.00 o
  -5   1  10       10.80        6.45      0.59 o
  -4   1  10      124.31      130.78      1.50 o
  -3   1  10      195.41      210.36      1.80 o
  -2   1  10      169.31      140.30      1.28 o
  -1   1  10       11.11       14.01      0.43 o
   0   1  10      101.93       88.36      1.44 o
   1   1  10       26.07       19.74      0.67 o
   2   1  10       16.64        9.59      0.74 o
   3   1  10       86.84       70.51      1.57 o
   4   1  10      141.13      128.56      2.54 o
   5   1  10       76.24       71.37      1.82 o
   6   1  10       87.44       79.79      3.02 o
   7   1  10        1.70        0.39      1.28 o
   8   1  10        0.01       -1.28      1.28 o
   9   1  10        0.12       -1.55      1.55 o
 -10   2  10        0.20       -1.81      1.81 o
  -9   2  10        0.10        0.40      1.29 o
  -8   2  10        7.03        7.19      1.29 o
  -7   2  10       39.60       39.09      1.71 o
  -6   2  10      101.48      113.48      1.94 o
  -5   2  10      186.59      160.34      1.97 o
  -4   2  10      188.58      206.05      2.05 o
  -3   2  10       21.10       22.95      0.51 o
  -2   2  10      168.08      155.73      1.44 o
  -1   2  10       61.40       57.19      0.77 o
   0   2  10      115.33      125.57      1.34 o
   1   2  10     1056.33     1003.67     10.03 o
   2   2  10      154.78      129.15      2.24 o
   3   2  10      279.06      278.71      3.93 o
   4   2  10      154.95      144.77      2.44 o
   5   2  10        5.32        4.73      0.86 o
   6   2  10       67.36       60.50      2.73 o
   7   2  10        6.61       10.24      1.55 o
   8   2  10       12.87        9.51      3.63 o
   9   2  10        0.02        0.29      1.43 o
 -10   3  10        0.12       -0.83      1.92 o
  -9   3  10        3.88        3.06      1.41 o
  -8   3  10       17.57       17.60      1.63 o
  -7   3  10        1.05        0.08      0.77 o
  -6   3  10      422.39      420.32      4.87 o
  -5   3  10       26.01       22.98      0.82 o
  -4   3  10       31.39       34.73      0.97 o
  -3   3  10      441.83      433.73      4.23 o
  -2   3  10      174.32      178.39      1.83 o
  -1   3  10      403.95      360.74      3.58 o
   0   3  10       55.58       54.16      1.10 o
   1   3  10        0.11        1.03      0.40 o
   2   3  10       12.25       10.23      0.75 o
   3   3  10      210.81      209.84      3.74 o
   4   3  10       65.53       54.88      2.03 o
   5   3  10       24.31       20.95      1.43 o
   6   3  10        1.96        0.00      0.97 o
   7   3  10        7.29        2.32      1.37 o
   8   3  10        2.84        0.18      1.55 o
   9   3  10        1.90        4.90      1.62 o
 -10   4  10        2.76        2.38      1.44 o
  -9   4  10        3.29        7.56      2.76 o
  -8   4  10       23.13       22.51      1.75 o
  -7   4  10       20.93       30.17      1.35 o
  -6   4  10        7.59        7.39      0.80 o
  -5   4  10       52.91       46.88      1.14 o
  -4   4  10       73.87       74.57      1.18 o
  -3   4  10        0.66        0.97      0.40 o
  -2   4  10      700.82      722.98      5.79 o
  -1   4  10      169.50      196.31      3.36 o
   0   4  10       19.32       22.79      0.83 o
   1   4  10       74.66       71.17      1.37 o
   2   4  10        1.78        1.31      0.63 o
   3   4  10       12.10       11.27      0.96 o
   4   4  10       70.00       67.11      2.18 o
   5   4  10       74.32       75.85      3.64 o
   6   4  10       13.20       20.29      1.27 o
   7   4  10       15.57       14.07      1.81 o
   8   4  10        0.12        2.00      1.53 o
 -10   5  10        0.87        0.96      1.51 o
  -9   5  10        1.73       -0.34      1.67 o
  -8   5  10        2.83        0.80      1.25 o
  -7   5  10        0.15       -0.82      0.82 o
  -6   5  10       11.39        8.89      0.89 o
  -5   5  10       18.57       16.19      0.81 o
  -4   5  10       81.75       80.54      1.21 o
  -3   5  10        5.16        7.76      0.52 o
  -2   5  10      106.01       99.40      1.31 o
  -1   5  10       20.28       25.19      0.78 o
   0   5  10      557.00      530.19      7.00 o
   1   5  10       27.49       36.95      1.18 o
   2   5  10       10.20        5.60      0.67 o
   3   5  10      147.12      136.24      3.27 o
   4   5  10        9.29        7.14      1.09 o
   5   5  10       69.08       76.54      4.20 o
   6   5  10        0.46       -0.57      1.03 o
   7   5  10        0.00       -0.69      1.05 o
   8   5  10        6.30        9.70      1.73 o
 -10   6  10        0.06       -0.55      1.53 o
  -9   6  10        1.33       -1.02      1.33 o
  -8   6  10        1.08        3.97      1.51 o
  -7   6  10        2.41        0.50      1.02 o
  -6   6  10      164.45      173.27      3.21 o
  -5   6  10       20.96       19.94      1.14 o
  -4   6  10      188.51      194.77      2.19 o
  -3   6  10        2.84        1.96      0.52 o
  -2   6  10        7.06       10.12      0.56 o
  -1   6  10        5.10        5.71      1.09 o
   0   6  10        3.78        6.05      0.54 o
   1   6  10        6.67        9.79      0.68 o
   2   6  10        2.67       -0.50      0.50 o
   3   6  10       23.15       22.24      2.19 o
   4   6  10        4.54        4.51      1.12 o
   5   6  10        9.29        8.14      1.28 o
   6   6  10        9.13       14.54      1.48 o
   7   6  10        0.15       -1.56      2.07 o
   8   6  10        6.39        5.02      1.68 o
  -9   7  10        4.43        3.79      1.60 o
  -8   7  10        7.81        7.57      1.60 o
  -7   7  10        1.92       -0.71      1.14 o
  -6   7  10        1.14        1.51      0.87 o
  -5   7  10       21.90       21.18      1.05 o
  -4   7  10      376.36      398.72      4.66 o
  -3   7  10        5.18       11.43      0.81 o
  -2   7  10       74.42       74.21      5.06 o
  -1   7  10       93.12       80.19      2.73 o
   0   7  10        9.87       10.76      0.94 o
   1   7  10      116.49      114.33      2.02 o
   2   7  10        1.07        2.80      0.72 o
   3   7  10       87.83       91.75      2.84 o
   4   7  10        1.88       -0.44      1.09 o
   5   7  10        0.00       -0.74      0.99 o
   6   7  10       40.82       38.01      2.05 o
   7   7  10        3.46        3.27      2.04 o
   8   7  10        0.08        3.37      3.11 o
  -9   8  10       23.80       36.83      3.49 o
  -8   8  10        0.00       -0.53      1.34 o
  -7   8  10        1.45       -0.14      1.25 o
  -6   8  10       42.59       48.08      2.81 o
  -5   8  10      108.54      133.97      2.85 o
  -4   8  10        3.99        3.38      0.81 o
  -3   8  10       29.59       37.27      1.52 o
  -2   8  10      178.74      146.14      4.12 o
  -1   8  10        9.33        9.81      1.37 o
   0   8  10        3.95        7.52      1.37 o
   1   8  10        2.68        5.26      1.03 o
   2   8  10       31.36       32.99      1.49 o
   3   8  10        0.09       -1.05      1.05 o
   4   8  10        4.25        6.42      1.28 o
   5   8  10       31.36       44.75      2.80 o
   6   8  10        1.57        1.26      1.73 o
   7   8  10        1.98        3.10      1.81 o
  -9   9  10        0.03        0.67      1.60 o
  -8   9  10        0.98        0.30      1.48 o
  -7   9  10        2.79        2.82      1.62 o
  -6   9  10        2.14        4.14      1.81 o
  -5   9  10       12.54       11.01      1.37 o
  -4   9  10       17.26       12.46      1.15 o
  -3   9  10      167.40      164.38      3.15 o
  -2   9  10        0.85        2.07      1.30 o
  -1   9  10      161.80      161.36      4.57 o
   0   9  10        5.77        5.08      1.37 o
   1   9  10       87.54       92.81      3.28 o
   2   9  10        1.72        0.82      0.97 o
   3   9  10       26.29       26.55      2.36 o
   4   9  10       12.08       16.74      2.18 o
   5   9  10       46.77       55.60      3.28 o
   6   9  10        0.39        0.35      1.81 o
   7   9  10        8.25        8.61      2.18 o
  -8  10  10        1.16       -0.09      3.63 o
  -7  10  10        0.44        1.52      1.81 o
  -6  10  10        0.12       -0.66      1.55 o
  -5  10  10        0.90        1.55      1.21 o
  -4  10  10        1.33        1.82      1.01 o
  -3  10  10        1.45        3.40      1.15 o
  -2  10  10        0.64       -0.13      1.28 o
  -1  10  10        0.00        0.39      1.69 o
   0  10  10        0.14        1.61      1.37 o
   1  10  10       37.04       34.48      2.36 o
   2  10  10        1.82        0.52      1.18 o
   3  10  10       31.44       34.48      3.63 o
   4  10  10        2.79        2.07      2.33 o
   5  10  10        1.28       -0.78      2.33 o
   6  10  10        3.02        1.91      1.99 o
  -8  11  10        2.47        0.00      3.11 o
  -7  11  10        6.02        3.74      1.94 o
  -6  11  10        2.46        5.04      1.81 o
  -5  11  10        2.15        1.78      1.55 o
  -4  11  10        0.47       -0.26      1.09 o
  -3  11  10        7.79        4.89      1.33 o
  -2  11  10       42.31       33.28      2.29 o
  -1  11  10       14.40       17.08      1.92 o
   0  11  10      124.67      116.45      3.91 o
   1  11  10        2.14        1.62      1.43 o
   2  11  10        0.44       -1.18      1.18 o
   3  11  10       18.27       24.89      3.37 o
   4  11  10        7.41        8.04      2.85 o
   5  11  10        0.25       -2.07      2.07 o
   6  11  10       10.20        9.33      2.85 o
  -7  12  10        4.90        2.95      1.99 o
  -6  12  10       13.61       17.63      2.30 o
  -5  12  10       16.05       19.19      3.89 o
  -4  12  10       16.10       17.10      1.78 o
  -3  12  10        2.33        2.70      1.28 o
  -2  12  10       11.93       11.71      1.73 o
  -1  12  10       23.79       17.61      1.99 o
   0  12  10        0.13       -1.37      1.37 o
   1  12  10        0.27        4.61      1.62 o
   2  12  10        8.05        7.98      1.69 o
   3  12  10        3.26        5.19      2.59 o
   4  12  10        4.70        1.04      2.85 o
   5  12  10       16.06       12.70      3.11 o
  -6  13  10        0.01        3.37      3.11 o
  -5  13  10        0.06        1.81      2.85 o
  -4  13  10       45.73       60.65      2.69 o
  -3  13  10        2.14        0.59      1.36 o
  -2  13  10        1.16        1.69      1.47 o
  -1  13  10        2.82        0.65      1.47 o
   0  13  10       24.54       19.85      3.24 o
   1  13  10        8.89        7.00      1.81 o
   2  13  10        0.49       -1.55      1.55 o
   3  13  10        0.15       -2.59      2.59 o
  -5  14  10        0.64       -0.19      1.81 o
  -4  14  10        0.03       -1.15      1.81 o
  -3  14  10        0.63        0.18      1.43 o
  -2  14  10        0.90       -0.67      1.55 o
  -1  14  10        8.75        4.93      1.83 o
   0  14  10        2.23       -0.92      1.55 o
   1  14  10        1.35       -1.41      1.62 o
   2  14  10        3.93       -0.60      1.62 o
  -3  15  10        6.78        3.51      1.67 o
  -2  15  10        3.09        3.33      1.92 o
  -1  15  10        6.88        1.17      1.83 o
   0  15  10        0.52       -1.73      1.73 o
   1  15  10        0.11       -1.04      2.33 o
  -9   0  11        0.65       -2.07      2.59 o
  -7   0  11      130.02      110.82      3.73 o
  -5   0  11        0.00        1.99      2.73 o
  -3   0  11       93.02      103.24      1.58 o
  -1   0  11      100.97      119.79      2.05 o
   1   0  11     3353.89     3177.75     46.84 o
   3   0  11      658.13      623.37     10.10 o
   5   0  11        2.22        3.31      1.10 o
   7   0  11        2.74        1.04      2.07 o
 -10   1  11        0.24        0.20      1.92 o
  -9   1  11        2.24       -0.79      1.73 o
  -8   1  11        0.26        0.63      1.16 o
  -7   1  11       26.13       22.01      1.32 o
  -6   1  11      207.89      189.11      2.98 o
  -5   1  11        8.00        6.95      0.60 o
  -4   1  11       19.55       22.34      0.61 o
  -3   1  11       13.93        9.34      0.42 o
  -2   1  11       13.01       12.71      0.45 o
  -1   1  11      370.23      355.99      3.34 o
   0   1  11      112.54       95.99      1.20 o
   1   1  11      294.70      291.64      3.20 o
   2   1  11      275.04      244.26      3.27 o
   3   1  11      190.38      175.87      2.84 o
   4   1  11        4.32        1.71      0.65 o
   5   1  11       92.45       98.27      2.73 o
   6   1  11        7.48       12.68      1.73 o
   7   1  11        1.96        0.39      1.47 o
   8   1  11        4.64        6.58      1.73 o
 -10   2  11        3.99        5.28      1.99 o
  -9   2  11        1.00        1.89      1.37 o
  -8   2  11       25.48       29.81      3.24 o
  -7   2  11       10.55        8.78      1.20 o
  -6   2  11       26.02       22.56      1.23 o
  -5   2  11       90.84       73.60      1.26 o
  -4   2  11       20.81       16.56      0.60 o
  -3   2  11        3.52        3.46      0.35 o
  -2   2  11       33.77       30.49      0.70 o
  -1   2  11        4.56        7.09      0.44 o
   0   2  11        9.85        6.81      0.42 o
   1   2  11      155.16      159.57      2.13 o
   2   2  11        8.57        6.26      0.76 o
   3   2  11      109.01      120.51      2.24 o
   4   2  11        0.94       -0.03      0.94 o
   5   2  11        0.55        0.82      1.03 o
   6   2  11        6.38        5.78      1.55 o
   7   2  11       36.18       43.85      2.55 o
   8   2  11        2.72        2.52      1.55 o
 -10   3  11        0.04       -1.28      1.44 o
  -9   3  11        3.03        3.34      1.48 o
  -8   3  11        2.10        1.60      1.29 o
  -7   3  11       15.72       15.62      1.56 o
  -6   3  11       64.58       63.57      1.73 o
  -5   3  11      238.61      242.76      2.92 o
  -4   3  11      170.63      174.70      2.20 o
  -3   3  11      112.53      100.56      1.27 o
  -2   3  11       25.75       23.78      0.67 o
  -1   3  11        8.57       12.63      0.61 o
   0   3  11       44.52       45.78      1.03 o
   1   3  11       83.55       69.19      1.43 o
   2   3  11      237.02      222.43      3.42 o
   3   3  11        2.14        0.33      0.76 o
   4   3  11        0.00        0.43      0.94 o
   5   3  11       60.39       53.33      2.07 o
   6   3  11        2.07        2.00      1.37 o
   7   3  11        0.35       -0.28      1.37 o
   8   3  11        2.18        5.39      1.73 o
 -10   4  11        0.72       -0.48      1.48 o
  -9   4  11        8.38       13.75      1.71 o
  -8   4  11       16.76       17.42      1.67 o
  -7   4  11        0.25        0.73      1.05 o
  -6   4  11      182.07      182.27      2.89 o
  -5   4  11      168.57      161.71      2.52 o
  -4   4  11       47.56       51.19      1.05 o
  -3   4  11        0.18        0.33      0.43 o
  -2   4  11       17.70       18.29      0.59 o
  -1   4  11        6.56        9.99      0.66 o
   0   4  11        2.41        3.89      0.55 o
   1   4  11       32.12       30.25      0.98 o
   2   4  11       11.85       11.04      0.99 o
   3   4  11        1.27       -0.06      0.94 o
   4   4  11       42.23       34.57      1.73 o
   5   4  11       18.40       11.05      1.28 o
   6   4  11        0.09        0.93      1.37 o
   7   4  11        1.16        4.18      1.62 o
   8   4  11       33.07       40.61      2.68 o
 -10   5  11        0.00       -0.21      1.53 o
  -9   5  11        0.03       -0.78      1.41 o
  -8   5  11        2.30        1.70      1.29 o
  -7   5  11        0.05       -0.94      0.94 o
  -6   5  11       14.01       22.14      1.10 o
  -5   5  11       95.42      101.73      1.99 o
  -4   5  11        0.61        0.02      0.43 o
  -3   5  11        3.35        1.22      0.49 o
  -2   5  11        0.35        0.02      0.41 o
  -1   5  11      148.05      128.81      1.88 o
   0   5  11        6.94        5.89      1.00 o
   1   5  11      189.33      187.66      2.73 o
   2   5  11        8.19        5.19      0.87 o
   3   5  11      110.49      111.04      3.03 o
   4   5  11        0.56        1.72      0.97 o
   5   5  11       14.43       14.17      1.43 o
   6   5  11        1.26        0.43      1.92 o
   7   5  11       17.69       16.38      1.99 o
   8   5  11        0.63        0.30      1.53 o
 -10   6  11        0.43       -0.57      1.60 o
  -9   6  11        6.69        9.03      1.75 o
  -8   6  11        0.07        1.60      1.37 o
  -7   6  11       15.09        8.68      1.27 o
  -6   6  11        5.55        4.40      1.00 o
  -5   6  11        6.74        5.05      0.82 o
  -4   6  11       16.26       14.61      0.81 o
  -3   6  11       34.63       34.75      1.02 o
  -2   6  11       64.44       67.75      1.29 o
  -1   6  11        0.01       -0.56      0.56 o
   0   6  11       92.48       94.14      2.03 o
   1   6  11      172.78      146.54      2.38 o
   2   6  11       89.79       80.35      1.81 o
   3   6  11       64.72       72.62      2.48 o
   4   6  11       67.02       64.40      2.37 o
   5   6  11        0.15       -0.02      1.03 o
   6   6  11       33.94       32.44      1.97 o
   7   6  11        5.19        4.98      1.73 o
   8   6  11        1.58        2.33      1.62 o
  -9   7  11        4.92        6.44      2.62 o
  -8   7  11        3.80        3.33      1.53 o
  -7   7  11       11.72        9.48      1.56 o
  -6   7  11       27.85       26.92      1.41 o
  -5   7  11       12.53       13.53      1.17 o
  -4   7  11       31.93       31.66      1.38 o
  -3   7  11       20.82       19.12      0.99 o
  -2   7  11        5.76        2.41      0.87 o
  -1   7  11        0.03       -0.94      1.00 o
   0   7  11       86.03       82.91      2.09 o
   1   7  11       15.55       16.99      1.06 o
   2   7  11       37.62       34.65      1.47 o
   3   7  11        0.42        0.10      1.09 o
   4   7  11       20.77       17.61      1.59 o
   5   7  11        9.41       11.46      1.66 o
   6   7  11       13.67       13.03      1.70 o
   7   7  11        3.36        4.93      3.63 o
  -9   8  11        2.38        3.48      1.75 o
  -8   8  11        3.00        4.34      1.56 o
  -7   8  11        8.26       10.40      1.60 o
  -6   8  11        7.20        9.61      1.43 o
  -5   8  11       53.22       40.34      2.25 o
  -4   8  11        0.42        1.35      0.80 o
  -3   8  11       30.12       27.63      1.36 o
  -2   8  11       82.37       56.20      2.47 o
  -1   8  11       47.77       55.97      4.15 o
   0   8  11       93.64       85.08      3.17 o
   1   8  11      218.97      210.23      4.34 o
   2   8  11        0.42        0.50      0.87 o
   3   8  11       24.90       28.05      1.78 o
   4   8  11       16.64       17.29      1.63 o
   5   8  11       24.31       29.01      2.03 o
   6   8  11        1.61        3.18      1.81 o
   7   8  11        0.57       -1.06      1.81 o
  -8   9  11        2.64        2.29      1.81 o
  -7   9  11        1.07       -0.90      1.68 o
  -6   9  11        7.55        8.97      1.81 o
  -5   9  11       13.79       19.94      1.50 o
  -4   9  11       73.90       61.44      2.06 o
  -3   9  11        7.55       15.19      1.44 o
  -2   9  11        0.00       -0.02      1.94 o
  -1   9  11       45.40       36.12      2.29 o
   0   9  11       26.02       21.64      1.92 o
   1   9  11       11.62       13.17      1.62 o
   2   9  11        1.02        0.07      2.20 o
   3   9  11       40.42       41.22      3.63 o
   4   9  11        3.01        2.45      1.62 o
   5   9  11        1.87        0.76      1.68 o
   6   9  11        9.77       12.59      3.76 o
  -8  10  11        6.52        8.61      2.11 o
  -7  10  11        4.19        5.02      1.99 o
  -6  10  11        0.11        0.26      1.62 o
  -5  10  11        0.02       -0.96      0.96 o
  -4  10  11       15.44       24.80      1.46 o
  -3  10  11       56.01       60.68      2.42 o
  -2  10  11        6.99       11.01      1.73 o
  -1  10  11       14.51       13.25      1.94 o
   0  10  11        9.26       10.23      2.20 o
   1  10  11       42.56       43.69      2.85 o
   2  10  11        0.02        1.78      1.24 o
   3  10  11       18.77       24.37      3.37 o
   4  10  11        9.67       12.19      3.11 o
   5  10  11        6.75       10.11      3.11 o
   6  10  11        0.10       -0.26      2.33 o
  -7  11  11        0.00        2.28      1.92 o
  -6  11  11       14.74       18.26      3.37 o
  -5  11  11        2.18        0.34      1.26 o
  -4  11  11        0.16        1.75      1.24 o
  -3  11  11        4.61        2.58      1.24 o
  -2  11  11        7.55       11.11      2.98 o
  -1  11  11        2.68        6.03      1.55 o
   0  11  11        4.32        2.98      1.47 o
   1  11  11        0.44       -1.40      1.81 o
   2  11  11       13.82       20.13      2.33 o
   3  11  11        0.79        3.37      2.59 o
   4  11  11        1.11        3.37      2.85 o
   5  11  11        6.81       10.63      2.85 o
  -6  12  11        5.85        7.38      3.11 o
  -5  12  11        4.61        4.30      1.87 o
  -4  12  11       14.75       13.84      1.73 o
  -3  12  11       10.43        6.01      1.48 o
  -2  12  11       12.80        8.22      2.72 o
  -1  12  11        7.00        5.82      1.62 o
   0  12  11        7.64       12.02      3.11 o
   1  12  11        1.64        1.45      1.55 o
   2  12  11        2.77        3.28      1.62 o
   3  12  11       15.22       21.52      3.63 o
   4  12  11        0.18       -2.33      2.33 o
  -5  13  11        5.40        4.33      1.87 o
  -4  13  11        1.05        2.40      1.46 o
  -3  13  11        5.56        4.44      1.44 o
  -2  13  11        0.08       -1.04      1.55 o
  -1  13  11        0.02        1.24      1.55 o
   0  13  11        1.55        3.76      1.65 o
   1  13  11        4.65       10.09      1.92 o
   2  13  11        0.54        1.81      3.89 o
   3  13  11        4.94        2.07      2.59 o
  -4  14  11        0.45        0.27      2.98 o
  -3  14  11        0.02       -1.41      1.41 o
  -2  14  11        0.21        0.06      1.62 o
  -1  14  11        1.57        1.86      1.73 o
   0  14  11        5.96        5.58      1.92 o
   1  14  11        0.49       -0.27      2.20 o
  -1  15  11        5.39        5.70      2.59 o
 -10   0  12        1.15       -0.26      2.59 o
  -8   0  12        1.91       -0.10      1.33 o
  -6   0  12      253.26      260.89      6.28 o
  -4   0  12       38.53       41.06      1.57 o
  -2   0  12        9.62       10.47      0.75 o
   0   0  12       21.58       27.37      0.94 o
   2   0  12       38.77       44.02      1.82 o
   4   0  12      177.26      172.47      7.65 o
   6   0  12       20.72       23.85      3.11 o
   8   0  12        5.63        7.52      2.59 o
 -10   1  12        2.10        2.40      1.99 o
  -9   1  12        2.87        4.10      1.73 o
  -8   1  12        9.05       10.50      1.25 o
  -7   1  12       37.07       46.64      1.86 o
  -6   1  12       14.31       14.86      1.10 o
  -5   1  12       51.03       53.98      1.55 o
  -4   1  12      180.00      176.78      2.40 o
  -3   1  12      166.87      170.87      1.84 o
  -2   1  12       82.61       87.17      1.26 o
  -1   1  12       64.24       69.74      1.07 o
   0   1  12       75.28       91.61      1.28 o
   1   1  12        0.85        1.32      0.54 o
   2   1  12       50.00       52.82      1.40 o
   3   1  12       26.68       21.51      1.09 o
   4   1  12       12.87       12.91      1.07 o
   5   1  12       40.17       38.37      2.38 o
   6   1  12        3.20        4.02      1.47 o
   7   1  12        0.00       -0.91      1.47 o
   8   1  12       11.20       17.65      2.18 o
 -10   2  12        0.95       -1.00      1.36 o
  -9   2  12        8.32       14.31      1.75 o
  -8   2  12       19.02       18.39      2.05 o
  -7   2  12        3.03        1.75      1.05 o
  -6   2  12       34.80       32.84      1.51 o
  -5   2  12        4.48       -0.35      0.74 o
  -4   2  12      108.54      110.28      1.75 o
  -3   2  12      180.84      201.19      2.06 o
  -2   2  12       67.50       66.49      1.02 o
  -1   2  12      121.66      113.42      1.41 o
   0   2  12       13.67       12.37      0.65 o
   1   2  12      243.34      220.57      2.61 o
   2   2  12        1.20       -1.02      1.02 o
   3   2  12        4.95        6.17      0.89 o
   4   2  12        6.17        4.92      1.14 o
   5   2  12        0.24        0.33      1.03 o
   6   2  12        0.11       -1.24      1.37 o
   7   2  12       11.03       14.51      1.92 o
   8   2  12        3.66        7.14      2.07 o
 -10   3  12        2.07       -0.26      1.59 o
  -9   3  12        0.05       -1.07      1.32 o
  -8   3  12        2.55        3.04      1.41 o
  -7   3  12        4.87        2.74      1.05 o
  -6   3  12        2.42        4.04      1.08 o
  -5   3  12        6.48        2.50      0.86 o
  -4   3  12       12.00       14.37      0.76 o
  -3   3  12      145.01      133.71      1.85 o
  -2   3  12       26.82       24.31      0.74 o
  -1   3  12      113.62      104.17      1.71 o
   0   3  12       26.05       22.46      0.91 o
   1   3  12       95.08      101.38      1.65 o
   2   3  12        0.10       -0.88      0.88 o
   3   3  12       85.99       84.33      2.22 o
   4   3  12        0.50        0.01      1.16 o
   5   3  12       25.01       25.66      1.67 o
   6   3  12        2.20        3.63      1.55 o
   7   3  12        0.44       -0.24      1.49 o
   8   3  12        6.40        5.61      2.46 o
 -10   4  12        0.06        1.69      1.59 o
  -9   4  12        0.13       -1.37      1.37 o
  -8   4  12        2.86        3.95      1.48 o
  -7   4  12        0.35       -0.54      0.90 o
  -6   4  12       27.91       38.12      1.50 o
  -5   4  12        1.65        2.93      0.86 o
  -4   4  12        0.11       -0.48      0.48 o
  -3   4  12        0.13       -0.45      0.45 o
  -2   4  12      112.12      104.10      1.55 o
  -1   4  12       50.59       46.28      1.47 o
   0   4  12       69.41       82.84      1.84 o
   1   4  12      405.08      398.60      4.96 o
   2   4  12       40.32       32.43      1.63 o
   3   4  12       19.36       14.89      1.62 o
   4   4  12        7.40        5.75      1.18 o
   5   4  12       50.98       42.04      2.62 o
   6   4  12       10.97       10.40      1.81 o
   7   4  12       17.67       15.02      4.02 o
   8   4  12        1.26        0.40      2.46 o
 -10   5  12        1.05        0.78      1.60 o
  -9   5  12        5.39        5.84      1.60 o
  -8   5  12       21.70       21.12      1.91 o
  -7   5  12        0.27        1.86      1.05 o
  -6   5  12        6.63        5.48      0.87 o
  -5   5  12        0.98        3.05      0.82 o
  -4   5  12        7.37        2.34      0.61 o
  -3   5  12      192.32      185.78      2.56 o
  -2   5  12      103.75      102.59      2.37 o
  -1   5  12      201.83      189.16      5.35 o
   0   5  12        2.92        0.49      0.64 o
   1   5  12        9.12        5.13      0.68 o
   2   5  12       19.97       21.72      1.58 o
   3   5  12      143.55      135.02      3.53 o
   4   5  12        9.50        9.59      1.40 o
   5   5  12       27.87       24.07      1.73 o
   6   5  12        5.88        8.57      1.43 o
   7   5  12        1.19        2.00      3.11 o
  -9   6  12        1.00        0.26      1.56 o
  -8   6  12        1.57        0.56      1.32 o
  -7   6  12        5.40        4.65      1.17 o
  -6   6  12       14.11       20.81      1.16 o
  -5   6  12        4.14        8.30      0.98 o
  -4   6  12        3.37        1.73      0.93 o
  -3   6  12        1.87        4.21      0.71 o
  -2   6  12       37.85       35.32      1.57 o
  -1   6  12       76.25       69.41      2.67 o
   0   6  12       75.11       66.22      1.88 o
   1   6  12       40.01       40.72      1.42 o
   2   6  12        0.48        2.85      1.16 o
   3   6  12       10.09        9.28      1.35 o
   4   6  12       11.24       16.31      1.65 o
   5   6  12       17.24       22.00      1.78 o
   6   6  12        1.62        4.08      1.36 o
   7   6  12        0.26       -1.49      1.49 o
  -9   7  12        0.09       -0.16      1.67 o
  -8   7  12        4.03        5.71      1.63 o
  -7   7  12        6.60       11.48      1.67 o
  -6   7  12       14.80       14.83      1.07 o
  -5   7  12        2.63        4.67      1.01 o
  -4   7  12       81.85       95.80      2.16 o
  -3   7  12       29.06       27.05      1.34 o
  -2   7  12        2.85        2.79      1.18 o
  -1   7  12       92.68       87.28      2.73 o
   0   7  12       18.38       23.03      1.27 o
   1   7  12       16.43       12.37      1.03 o
   2   7  12       22.41       26.37      1.73 o
   3   7  12        2.59       -0.60      1.08 o
   4   7  12        0.60        1.78      1.21 o
   5   7  12        4.40        6.03      1.43 o
   6   7  12        6.43        6.99      1.46 o
   7   7  12        5.50        6.43      2.46 o
  -9   8  12       11.97       16.45      2.04 o
  -8   8  12        2.75        2.96      1.99 o
  -7   8  12        0.43       -0.20      1.62 o
  -6   8  12        0.45        0.60      1.02 o
  -5   8  12        1.82        0.64      0.97 o
  -4   8  12       36.74       33.79      1.60 o
  -3   8  12        2.56        2.26      0.87 o
  -2   8  12       50.78       52.63      4.67 o
  -1   8  12       16.89       20.10      2.20 o
   0   8  12        0.46        1.06      1.18 o
   1   8  12        4.21        9.90      1.20 o
   2   8  12       39.25       29.88      2.95 o
   3   8  12        0.24       -0.49      1.24 o
   4   8  12        1.92        2.61      1.28 o
   5   8  12        0.25        0.16      1.30 o
   6   8  12        0.08       -0.12      1.33 o
  -8   9  12        0.17        1.74      1.87 o
  -7   9  12       19.45       26.96      2.62 o
  -6   9  12        0.52        0.15      1.31 o
  -5   9  12        0.75        0.66      0.96 o
  -4   9  12       33.98       28.73      1.49 o
  -3   9  12        0.60        0.59      1.14 o
  -2   9  12        0.95        1.17      1.28 o
  -1   9  12        6.31       10.27      1.56 o
   0   9  12       71.37       80.23      3.24 o
   1   9  12       12.69       12.09      1.62 o
   2   9  12        6.95        5.85      1.29 o
   3   9  12        1.04       -1.30      2.07 o
   4   9  12       10.02       16.07      2.85 o
   5   9  12        0.60       -1.50      1.68 o
   6   9  12        0.69        0.04      3.11 o
  -8  10  12        0.35        0.28      1.92 o
  -7  10  12        0.05        2.32      1.81 o
  -6  10  12        5.25        2.01      1.68 o
  -5  10  12       15.67       15.82      1.36 o
  -4  10  12       12.76       16.79      1.67 o
  -3  10  12        4.64        3.11      1.34 o
  -2  10  12       20.30       13.83      1.73 o
  -1  10  12       12.90       14.52      1.83 o
   0  10  12       15.36       11.00      1.73 o
   1  10  12        0.60        2.74      1.43 o
   2  10  12        0.01       -0.26      1.24 o
   3  10  12        8.16       12.44      2.85 o
   4  10  12        1.57        2.59      2.59 o
   5  10  12        0.01        1.30      2.33 o
  -7  11  12        0.20       -1.73      1.73 o
  -6  11  12        0.32        0.13      1.81 o
  -5  11  12        3.85        0.44      1.33 o
  -4  11  12        2.99        1.05      1.24 o
  -3  11  12       15.04       12.29      1.51 o
  -2  11  12        8.89        5.69      1.55 o
  -1  11  12        0.96       -0.96      1.30 o
   0  11  12        5.83       10.14      1.81 o
   1  11  12        5.14        7.74      1.73 o
   2  11  12       15.08       13.22      2.85 o
   3  11  12        5.51        9.07      3.11 o
   4  11  12        9.96       11.41      3.37 o
  -6  12  12        0.23       -2.07      2.85 o
  -5  12  12       20.67       19.74      2.46 o
  -4  12  12        0.07       -0.60      1.33 o
  -3  12  12        3.93        3.32      1.54 o
  -2  12  12        9.03        7.64      1.73 o
  -1  12  12       28.70       34.14      2.55 o
   0  12  12        8.29        7.49      1.81 o
   1  12  12        3.43        1.99      1.62 o
   2  12  12        6.69       13.48      3.37 o
   3  12  12        6.59        4.41      2.85 o
  -5  13  12        4.78        2.90      2.05 o
  -4  13  12       12.46       16.73      1.88 o
  -3  13  12        0.04       -0.89      1.43 o
  -2  13  12        0.04       -1.37      1.37 o
  -1  13  12        0.39       -0.26      2.07 o
   0  13  12        0.01        1.46      1.55 o
   1  13  12        0.00       -1.12      1.62 o
   2  13  12        2.06        2.33      2.85 o
  -3  14  12        7.60        7.58      1.73 o
  -2  14  12        1.93       -0.32      1.55 o
  -1  14  12        2.06        2.56      1.92 o
   0  14  12        0.66       -1.43      2.20 o
   1  14  12        0.17       -2.07      2.07 o
  -9   0  13        0.11       -1.43      1.43 o
  -7   0  13       22.13       22.39      2.05 o
  -5   0  13       93.37       87.58      3.17 o
  -3   0  13       17.90       16.88      0.89 o
  -1   0  13        0.07        0.53      0.55 o
   1   0  13     2463.58     2473.32     37.08 o
   3   0  13      240.07      212.61      5.39 o
   5   0  13       21.90       11.41      2.59 o
   7   0  13        1.06       -0.52      2.33 o
 -10   1  13        0.24       -0.51      1.41 o
  -9   1  13        5.81        6.51      1.81 o
  -8   1  13        5.58        4.48      1.15 o
  -7   1  13        0.09       -0.30      0.94 o
  -6   1  13        9.34        6.35      1.01 o
  -5   1  13        1.34        2.59      0.79 o
  -4   1  13       22.23       30.82      0.97 o
  -3   1  13       26.65       20.48      0.66 o
  -2   1  13       26.56       28.33      0.79 o
  -1   1  13       98.96       97.61      1.35 o
   0   1  13        0.02       -0.19      0.61 o
   1   1  13      127.85      117.57      2.19 o
   2   1  13      201.49      190.56      4.34 o
   3   1  13      179.63      161.94      3.22 o
   4   1  13       15.18       14.55      1.37 o
   5   1  13       37.52       33.58      2.38 o
   6   1  13       17.39       25.03      2.29 o
   7   1  13        0.03        0.82      1.55 o
   8   1  13        0.44       -0.89      1.73 o
 -10   2  13        0.47       -0.63      1.53 o
  -9   2  13        4.15        6.01      1.63 o
  -8   2  13        5.67        6.08      1.28 o
  -7   2  13       60.38       65.09      3.85 o
  -6   2  13       15.98       17.00      1.18 o
  -5   2  13       47.32       33.82      1.57 o
  -4   2  13       13.06       12.41      0.81 o
  -3   2  13       11.75       14.31      0.62 o
  -2   2  13      182.84      171.61      1.99 o
  -1   2  13      116.58      110.37      1.55 o
   0   2  13      526.93      492.77      5.55 o
   1   2  13       77.44       72.66      1.64 o
   2   2  13       11.81       12.29      1.12 o
   3   2  13       61.94       60.70      1.90 o
   4   2  13       49.96       51.85      2.12 o
   5   2  13        9.48       13.35      1.83 o
   6   2  13       11.49       11.60      1.92 o
   7   2  13        6.73        7.24      1.81 o
 -10   3  13        0.46       -0.86      1.48 o
  -9   3  13        1.49        1.28      1.44 o
  -8   3  13        2.82        2.94      1.32 o
  -7   3  13        4.84        6.62      1.30 o
  -6   3  13        8.83        9.76      1.25 o
  -5   3  13        2.80        2.59      0.91 o
  -4   3  13       83.92       85.77      1.88 o
  -3   3  13        2.42        2.93      0.54 o
  -2   3  13      160.73      156.64      2.23 o
  -1   3  13       40.97       42.54      1.00 o
   0   3  13      150.96      127.24      2.04 o
   1   3  13        3.81        3.05      0.68 o
   2   3  13      224.20      202.17      3.74 o
   3   3  13       36.82       35.96      2.25 o
   4   3  13       36.15       45.56      2.08 o
   5   3  13        6.51        5.39      1.21 o
   6   3  13        5.46        3.05      1.62 o
   7   3  13        0.40       -1.55      1.55 o
 -10   4  13        0.69        0.77      2.02 o
  -9   4  13        4.20        2.53      1.59 o
  -8   4  13        9.70        7.39      1.56 o
  -7   4  13        4.86        7.26      1.01 o
  -6   4  13      145.22      155.97      3.23 o
  -5   4  13       29.84       29.19      1.61 o
  -4   4  13       83.80       83.78      2.36 o
  -3   4  13        0.71       -0.60      0.60 o
  -2   4  13        6.55        6.60      0.69 o
  -1   4  13        5.11        2.96      0.65 o
   0   4  13       61.50       63.00      1.70 o
   1   4  13        2.85        0.98      0.65 o
   2   4  13       35.29       31.63      1.78 o
   3   4  13        9.27        6.95      1.18 o
   4   4  13        0.07       -0.16      1.06 o
   5   4  13        5.19        3.54      1.24 o
   6   4  13        5.54        9.85      1.81 o
   7   4  13        2.53        4.23      1.81 o
  -9   5  13        0.01        0.50      1.56 o
  -8   5  13        1.86        1.83      1.53 o
  -7   5  13       35.94       47.10      1.74 o
  -6   5  13        8.16        6.09      1.02 o
  -5   5  13       48.08       41.38      1.68 o
  -4   5  13       13.93        8.30      0.93 o
  -3   5  13        8.87       10.00      0.71 o
  -2   5  13       52.47       44.08      1.25 o
  -1   5  13      269.24      261.54      4.42 o
   0   5  13      192.59      176.84      3.07 o
   1   5  13        0.74       -0.67      0.67 o
   2   5  13        0.46       -0.86      0.99 o
   3   5  13       33.44       29.00      1.84 o
   4   5  13        1.37       -0.82      1.03 o
   5   5  13       16.84       15.25      1.58 o
   6   5  13        0.00       -1.43      1.43 o
   7   5  13        3.42        4.65      1.68 o
  -9   6  13       29.99       38.26      2.48 o
  -8   6  13       16.92       20.47      2.02 o
  -7   6  13       38.88       43.45      2.32 o
  -6   6  13       17.83       16.57      1.22 o
  -5   6  13        5.77        1.88      0.88 o
  -4   6  13        0.00       -0.72      0.72 o
  -3   6  13       11.32       12.52      0.92 o
  -2   6  13        3.70        3.19      0.94 o
  -1   6  13       36.60       32.84      1.73 o
   0   6  13      103.83      102.46      2.44 o
   1   6  13       18.00       17.15      1.12 o
   2   6  13       15.55       15.09      1.54 o
   3   6  13       11.19       15.32      1.89 o
   4   6  13        5.10        2.44      2.65 o
   5   6  13        5.49        6.77      1.43 o
   6   6  13        7.16       13.84      1.73 o
   7   6  13        7.78        4.52      1.87 o
  -9   7  13        0.20        0.02      1.67 o
  -8   7  13        0.11        1.19      1.60 o
  -7   7  13        1.46       -0.31      1.11 o
  -6   7  13        0.99        2.80      1.10 o
  -5   7  13       59.32       57.27      1.98 o
  -4   7  13        9.68        3.63      1.02 o
  -3   7  13       22.42       14.60      1.10 o
  -2   7  13        6.29        7.62      1.18 o
  -1   7  13       52.28       46.56      2.41 o
   0   7  13       43.87       35.77      1.82 o
   1   7  13        1.13        0.19      0.86 o
   2   7  13        2.30        5.59      1.39 o
   3   7  13        7.12        9.61      1.52 o
   4   7  13        0.42       -1.18      1.18 o
   5   7  13        8.46       10.74      1.61 o
   6   7  13        2.81        5.76      1.48 o
  -8   8  13        1.62        4.96      1.87 o
  -7   8  13        2.41        0.29      1.62 o
  -6   8  13        0.06        0.75      1.04 o
  -5   8  13        0.00        0.59      0.99 o
  -4   8  13        5.40        4.99      1.01 o
  -3   8  13       11.84       10.84      1.46 o
  -2   8  13       10.85        7.75      1.55 o
  -1   8  13       10.47       16.43      1.73 o
   0   8  13        5.87       10.45      1.67 o
   1   8  13       24.65       22.92      2.11 o
   2   8  13        2.62        1.18      1.94 o
   3   8  13        9.21        8.68      1.73 o
   4   8  13        6.09        5.50      1.48 o
   5   8  13        0.01       -1.65      1.65 o
   6   8  13        0.12        0.01      1.89 o
  -8   9  13        0.11       -0.19      2.20 o
  -7   9  13        2.87        4.37      1.87 o
  -6   9  13       26.38       31.83      1.77 o
  -5   9  13        0.01       -0.99      1.35 o
  -4   9  13        4.97        3.02      1.02 o
  -3   9  13       14.84       11.17      1.43 o
  -2   9  13       20.81       19.51      1.99 o
  -1   9  13        1.35        0.10      1.30 o
   0   9  13        7.98        6.89      1.55 o
   1   9  13       16.99       24.33      2.05 o
   2   9  13        0.29        3.11      2.07 o
   3   9  13        2.45       -0.52      2.07 o
   4   9  13        0.58        3.63      2.59 o
   5   9  13        0.46        0.00      2.33 o
  -7  10  13        1.78        2.00      1.87 o
  -6  10  13        0.33       -1.22      1.42 o
  -5  10  13        0.33        0.43      1.04 o
  -4  10  13        4.43        2.38      1.24 o
  -3  10  13        8.04        7.98      1.44 o
  -2  10  13        0.30        1.33      1.37 o
  -1  10  13        2.12       -1.12      1.18 o
   0  10  13        1.66        1.69      1.43 o
   1  10  13       18.78       12.96      1.81 o
   2  10  13        0.65       -1.81      2.07 o
   3  10  13        0.01        2.07      2.59 o
   4  10  13        0.67       -0.26      2.07 o
   5  10  13        0.02       -1.04      2.33 o
  -6  11  13        0.69       -0.58      1.36 o
  -5  11  13        2.92        2.07      1.39 o
  -4  11  13        0.31       -0.83      1.30 o
  -3  11  13        1.01       -0.22      1.28 o
  -2  11  13       19.01       20.52      2.10 o
  -1  11  13        0.84        2.44      1.55 o
   0  11  13        0.03        1.78      1.55 o
   1  11  13        1.28        1.16      1.55 o
   2  11  13        7.31        2.33      2.59 o
   3  11  13        6.32        1.81      2.59 o
   4  11  13        0.01        2.07      2.85 o
  -6  12  13        0.57        1.79      2.20 o
  -5  12  13        0.71        1.56      2.59 o
  -4  12  13        4.58        5.67      1.54 o
  -3  12  13        2.68        1.70      1.56 o
  -2  12  13        0.87       -0.26      1.47 o
  -1  12  13        4.49        6.99      1.81 o
   0  12  13        5.57        5.82      1.81 o
   1  12  13        1.07        4.72      1.73 o
   2  12  13        0.28        1.81      2.59 o
  -4  13  13        2.25       -0.49      1.43 o
  -3  13  13        0.09       -0.92      1.39 o
  -2  13  13        2.01        2.02      1.73 o
  -1  13  13        0.04       -1.62      1.62 o
   0  13  13        2.68        2.77      1.73 o
   1  13  13        0.05       -0.92      1.62 o
  -2  14  13        7.78       12.44      3.11 o
  -1  14  13        0.19        0.52      2.59 o
 -10   0  14        0.13       -0.52      2.07 o
  -8   0  14        2.08        2.23      1.49 o
  -6   0  14        6.08       17.13      1.81 o
  -4   0  14        2.51        4.98      1.09 o
  -2   0  14       22.28       28.19      1.22 o
   0   0  14       23.30       24.25      1.74 o
   2   0  14      185.33      191.30      5.20 o
   4   0  14        0.22        0.00      2.07 o
   6   0  14        0.05       -1.81      2.07 o
 -10   1  14        1.71        2.30      1.56 o
  -9   1  14        0.17        0.80      1.30 o
  -8   1  14       10.14        6.93      1.28 o
  -7   1  14        7.54        3.58      1.12 o
  -6   1  14       21.55       28.24      1.49 o
  -5   1  14        5.07        5.48      0.87 o
  -4   1  14       63.81       71.79      1.82 o
  -3   1  14       45.12       44.94      1.08 o
  -2   1  14      309.08      313.45      3.19 o
  -1   1  14      260.36      274.91      3.02 o
   0   1  14        2.21        0.76      0.59 o
   1   1  14        0.29        2.01      0.92 o
   2   1  14       73.65       73.95      2.18 o
   3   1  14        2.71        2.09      1.20 o
   4   1  14       12.15       12.96      1.41 o
   5   1  14       11.32        8.81      1.83 o
   6   1  14        3.24        4.38      1.73 o
   7   1  14        4.97        4.67      1.83 o
 -10   2  14        2.69        2.54      1.56 o
  -9   2  14        9.55       14.62      1.83 o
  -8   2  14        0.95       -0.07      1.12 o
  -7   2  14       20.67       18.04      1.62 o
  -6   2  14        9.11        9.16      1.04 o
  -5   2  14        4.86        2.95      0.90 o
  -4   2  14      112.91      116.80      2.11 o
  -3   2  14        0.01       -0.51      0.51 o
  -2   2  14       72.61       67.81      1.69 o
  -1   2  14        0.01       -0.29      0.47 o
   0   2  14      405.48      398.71      5.04 o
   1   2  14       11.26       10.85      1.38 o
   2   2  14       27.35       31.27      1.51 o
   3   2  14       47.82       47.91      1.80 o
   4   2  14       25.54       20.50      1.63 o
   5   2  14        8.12        8.02      1.73 o
   6   2  14        4.00        1.38      1.73 o
   7   2  14        0.40       -1.56      1.65 o
  -9   3  14        0.03       -1.25      1.41 o
  -8   3  14        0.56        0.30      1.21 o
  -7   3  14        1.98        2.30      1.21 o
  -6   3  14       70.68       58.92      2.00 o
  -5   3  14       29.92       20.56      1.25 o
  -4   3  14        2.79        2.90      0.72 o
  -3   3  14       27.08       19.62      1.22 o
  -2   3  14        8.42       10.57      1.07 o
  -1   3  14       27.94       22.40      1.16 o
   0   3  14       71.88       70.60      1.65 o
   1   3  14       56.72       49.78      1.77 o
   2   3  14       73.99       66.69      2.09 o
   3   3  14        2.07        1.22      1.20 o
   4   3  14       15.67       13.00      1.48 o
   5   3  14        4.57        8.66      2.33 o
   6   3  14        0.23        0.26      1.65 o
   7   3  14        0.27       -1.76      1.81 o
  -9   4  14        0.58        0.33      1.57 o
  -8   4  14        0.50        0.48      1.13 o
  -7   4  14        2.52        2.51      1.09 o
  -6   4  14        0.13        1.39      0.99 o
  -5   4  14       61.65       53.28      1.88 o
  -4   4  14       22.58       23.57      1.16 o
  -3   4  14        0.61       -0.55      0.55 o
  -2   4  14      117.31      101.52      1.89 o
  -1   4  14        6.63        5.15      0.87 o
   0   4  14        5.23        2.33      0.82 o
   1   4  14       56.68       54.85      2.33 o
   2   4  14       24.51       28.88      1.78 o
   3   4  14        5.96        8.02      1.29 o
   4   4  14        3.83        2.65      1.21 o
   5   4  14        0.67       -0.67      1.18 o
   6   4  14        9.92        7.44      1.99 o
   7   4  14       10.15       14.42      2.18 o
  -9   5  14        3.87        4.21      1.88 o
  -8   5  14        0.15       -0.36      1.53 o
  -7   5  14        0.22        0.91      1.00 o
  -6   5  14        2.18        0.19      0.91 o
  -5   5  14        1.07        1.54      0.99 o
  -4   5  14        3.98        5.71      0.83 o
  -3   5  14       26.06       24.85      1.14 o
  -2   5  14       40.59       44.34      1.79 o
  -1   5  14       13.02       10.19      1.55 o
   0   5  14       79.49       75.83      2.08 o
   1   5  14       21.39       24.21      1.78 o
   2   5  14        0.27       -0.24      1.05 o
   3   5  14        1.04        0.38      1.10 o
   4   5  14       29.07       27.75      1.91 o
   5   5  14       13.47       11.12      1.70 o
   6   5  14        0.20        0.26      2.46 o
  -9   6  14        0.01       -0.30      1.63 o
  -8   6  14        3.79        3.29      1.59 o
  -7   6  14       16.79       19.71      1.63 o
  -6   6  14        6.32        6.78      1.18 o
  -5   6  14        5.22        8.01      1.12 o
  -4   6  14       47.59       49.65      1.78 o
  -3   6  14        6.97        5.45      0.89 o
  -2   6  14        0.31       -0.70      0.88 o
  -1   6  14        0.62        1.22      1.03 o
   0   6  14       17.29       16.00      1.14 o
   1   6  14        3.10        1.66      0.96 o
   2   6  14        6.57        5.10      1.35 o
   3   6  14        1.27       -1.29      1.29 o
   4   6  14        0.54       -1.18      1.18 o
   5   6  14        4.69        2.42      1.33 o
   6   6  14        0.04       -0.78      1.62 o
  -8   7  14        1.19       -1.27      1.81 o
  -7   7  14        0.41       -0.14      1.06 o
  -6   7  14        9.07       11.19      1.31 o
  -5   7  14        2.49        2.09      1.01 o
  -4   7  14       33.71       29.04      1.56 o
  -3   7  14        4.59        9.60      1.02 o
  -2   7  14        4.85        2.46      0.96 o
  -1   7  14       37.19       36.68      1.97 o
   0   7  14        3.21        0.12      1.03 o
   1   7  14      151.30      151.23      3.62 o
   2   7  14       17.46       11.81      1.83 o
   3   7  14        4.04        3.59      1.44 o
   4   7  14        2.53        0.36      1.33 o
   5   7  14        7.27        6.77      1.58 o
   6   7  14        0.64       -2.20      2.20 o
  -8   8  14       20.56       27.32      2.85 o
  -7   8  14        0.01       -1.23      1.23 o
  -6   8  14       16.63       17.97      1.46 o
  -5   8  14        4.74        0.85      1.10 o
  -4   8  14        5.86        7.30      1.12 o
  -3   8  14        8.47        8.40      1.29 o
  -2   8  14       14.39       12.91      1.48 o
  -1   8  14       16.08       13.19      1.73 o
   0   8  14       75.09       81.82      3.20 o
   1   8  14        0.55        0.38      1.10 o
   2   8  14        7.86       11.25      2.98 o
   3   8  14       16.81       18.91      2.29 o
   4   8  14       15.91       17.19      1.91 o
   5   8  14        2.84        1.41      1.51 o
  -7   9  14        0.06       -0.33      1.87 o
  -6   9  14        3.63        2.90      1.18 o
  -5   9  14        0.00        0.11      1.02 o
  -4   9  14        0.81        1.06      1.24 o
  -3   9  14        1.05        1.58      1.23 o
  -2   9  14        1.03        0.78      1.28 o
  -1   9  14        1.38        0.47      1.37 o
   0   9  14        0.19        0.48      1.37 o
   1   9  14        3.92        5.80      1.69 o
   2   9  14        0.02       -0.26      2.07 o
   3   9  14        0.00       -0.76      1.73 o
   4   9  14        4.85        2.85      2.59 o
   5   9  14        0.02        1.81      2.33 o
  -7  10  14        0.01       -0.47      1.81 o
  -6  10  14        0.40       -0.18      1.39 o
  -5  10  14        7.24        6.28      1.66 o
  -4  10  14        0.06       -0.31      1.24 o
  -3  10  14        0.09       -0.85      1.67 o
  -2  10  14        2.37        2.98      2.46 o
  -1  10  14        0.49        0.96      1.69 o
   0  10  14       14.14       16.89      2.46 o
   1  10  14       24.95       28.54      2.24 o
   2  10  14       13.34       11.41      2.85 o
   3  10  14       14.62       17.63      3.37 o
   4  10  14        0.05       -2.07      2.07 o
  -6  11  14        3.25        0.96      1.81 o
  -5  11  14        0.00       -0.11      1.43 o
  -4  11  14        0.68       -0.65      1.28 o
  -3  11  14        0.31       -0.23      1.33 o
  -2  11  14        3.65        5.27      1.73 o
  -1  11  14        0.29        0.91      1.47 o
   0  11  14        5.23       11.89      1.92 o
   1  11  14       17.10       19.59      2.33 o
   2  11  14        1.88        3.89      2.85 o
   3  11  14        5.62       10.11      3.11 o
  -5  12  14        0.64        0.00      1.50 o
  -4  12  14        0.01       -0.61      1.43 o
  -3  12  14        0.35        0.82      1.33 o
  -2  12  14        1.25        1.35      1.62 o
  -1  12  14        5.92        8.12      1.87 o
   0  12  14        5.67        7.59      1.99 o
   1  12  14        0.73        0.60      1.62 o
  -3  13  14        2.33       -0.10      1.54 o
  -2  13  14        2.31       -0.39      1.65 o
  -1  13  14        4.77        5.01      1.92 o
   0  13  14        0.11       -2.07      2.07 o
   1  13  14        0.84       -0.52      2.07 o
  -9   0  15        3.96        5.78      1.87 o
  -7   0  15        5.40        4.03      1.62 o
  -5   0  15       33.26       36.77      2.24 o
  -3   0  15       12.03       10.22      1.86 o
  -1   0  15      429.69      437.06      6.67 o
   1   0  15        4.06        5.81      1.55 o
   3   0  15      101.01      106.07      3.73 o
   5   0  15       12.87        8.56      2.85 o
   7   0  15        9.63       12.96      3.37 o
  -9   1  15        2.90        3.45      1.75 o
  -8   1  15        2.23        4.55      1.19 o
  -7   1  15        1.16        1.42      1.07 o
  -6   1  15        8.39       11.34      1.21 o
  -5   1  15        0.76        2.30      0.84 o
  -4   1  15        0.00        0.80      0.80 o
  -3   1  15      201.78      220.58      3.22 o
  -2   1  15        0.01        1.25      0.60 o
  -1   1  15      316.47      307.46      3.36 o
   0   1  15       38.47       46.27      1.93 o
   1   1  15       42.75       48.66      1.93 o
   2   1  15       53.08       57.70      1.97 o
   3   1  15        7.14        7.32      1.12 o
   4   1  15        7.61        5.87      1.33 o
   5   1  15       39.92       38.99      2.84 o
   6   1  15        1.78        1.81      1.83 o
   7   1  15        2.44        0.17      1.92 o
  -9   2  15        8.20        8.73      1.63 o
  -8   2  15        0.10        0.09      1.21 o
  -7   2  15       10.19       10.75      1.53 o
  -6   2  15        1.56        1.68      0.91 o
  -5   2  15       28.03       29.21      1.38 o
  -4   2  15       52.99       54.43      1.64 o
  -3   2  15       30.83       27.00      1.20 o
  -2   2  15       87.81       93.35      1.75 o
  -1   2  15        0.08       -0.55      0.65 o
   0   2  15      164.52      162.86      2.98 o
   1   2  15       57.58       55.12      1.96 o
   2   2  15       21.66       29.12      3.50 o
   3   2  15        2.83        4.54      1.25 o
   4   2  15        5.28        4.95      1.33 o
   5   2  15        0.10        0.91      1.94 o
   6   2  15        6.05        5.70      1.99 o
   7   2  15        6.55        3.46      1.99 o
  -9   3  15        3.87        2.62      1.34 o
  -8   3  15       10.81        8.22      1.51 o
  -7   3  15        0.45       -1.26      1.26 o
  -6   3  15        9.59       17.14      1.38 o
  -5   3  15        4.15        7.14      1.50 o
  -4   3  15       91.19       86.32      2.31 o
  -3   3  15       15.17       16.33      1.01 o
  -2   3  15      105.24      110.32      2.11 o
  -1   3  15      121.69      139.74      2.89 o
   0   3  15        7.37        9.18      1.26 o
   1   3  15        2.10        1.74      0.90 o
   2   3  15       58.10       54.06      1.94 o
   3   3  15        5.74        5.69      1.28 o
   4   3  15       30.41       25.93      1.82 o
   5   3  15        0.14       -1.47      1.47 o
   6   3  15        0.02        0.49      1.73 o
  -9   4  15        0.97        1.52      1.71 o
  -8   4  15        6.01        6.85      1.41 o
  -7   4  15        0.28       -0.89      0.99 o
  -6   4  15       26.20       32.70      1.67 o
  -5   4  15        9.27        5.80      1.05 o
  -4   4  15       26.00       29.82      1.31 o
  -3   4  15        7.46       12.26      0.96 o
  -2   4  15        7.49       10.76      0.94 o
  -1   4  15        7.16        6.51      0.91 o
   0   4  15        0.17       -0.70      0.70 o
   1   4  15        1.46        2.33      1.18 o
   2   4  15        1.03        0.24      1.09 o
   3   4  15        2.09        1.57      1.18 o
   4   4  15        4.96        4.17      1.33 o
   5   4  15       15.41       24.34      2.47 o
   6   4  15        5.78        5.37      1.87 o
  -9   5  15        3.33        1.12      1.71 o
  -8   5  15        0.73       -1.01      1.17 o
  -7   5  15        0.62        0.11      1.00 o
  -6   5  15        5.10        6.09      1.24 o
  -5   5  15        4.08        1.87      0.99 o
  -4   5  15        9.79       15.28      1.23 o
  -3   5  15        5.75        6.30      1.11 o
  -2   5  15        9.14        8.71      1.10 o
  -1   5  15       81.43       74.79      2.18 o
   0   5  15       25.11       21.07      1.38 o
   1   5  15       30.81       31.63      2.26 o
   2   5  15       10.69       13.84      1.59 o
   3   5  15        0.90        1.62      1.18 o
   4   5  15        0.01        1.95      1.33 o
   5   5  15        4.75        3.76      1.99 o
   6   5  15        0.00        1.39      1.81 o
  -8   6  15        4.82        3.68      1.99 o
  -7   6  15        0.59        4.58      1.61 o
  -6   6  15       12.77       16.61      1.44 o
  -5   6  15        9.60       14.66      1.40 o
  -4   6  15       43.77       40.66      1.73 o
  -3   6  15        2.33        1.98      0.92 o
  -2   6  15       12.13       11.61      1.22 o
  -1   6  15       26.64       26.97      1.67 o
   0   6  15       74.70       61.95      3.36 o
   1   6  15        5.46        5.44      1.65 o
   2   6  15        2.93        1.17      1.28 o
   3   6  15       19.95       22.98      2.53 o
   4   6  15       13.80       14.14      1.80 o
   5   6  15        1.06        0.71      1.44 o
   6   6  15        0.13       -0.76      1.81 o
  -8   7  15        4.11        6.28      2.10 o
  -7   7  15        0.08       -0.34      1.14 o
  -6   7  15        0.51       -0.53      1.10 o
  -5   7  15       10.66       16.94      1.38 o
  -4   7  15        6.83        7.08      1.53 o
  -3   7  15       20.10       22.64      1.73 o
  -2   7  15        0.05       -1.09      1.09 o
  -1   7  15       10.94        7.64      1.33 o
   0   7  15        0.04        0.07      1.10 o
   1   7  15        5.38        2.81      1.55 o
   2   7  15        8.19        5.16      1.62 o
   3   7  15        7.87       11.30      2.98 o
   4   7  15        0.57        0.14      1.48 o
   5   7  15        5.62        4.75      2.06 o
  -8   8  15        1.41        1.81      3.37 o
  -7   8  15       11.05       11.52      1.76 o
  -6   8  15        1.95        4.00      1.25 o
  -5   8  15        0.36        0.29      1.09 o
  -4   8  15        5.08        7.30      1.66 o
  -3   8  15        4.01        4.41      1.28 o
  -2   8  15        5.94        8.95      1.39 o
  -1   8  15        0.47        1.11      1.39 o
   0   8  15       13.80       18.63      1.68 o
   1   8  15        4.89        9.32      1.92 o
   2   8  15       11.63       13.89      2.20 o
   3   8  15        0.49       -1.09      1.62 o
   4   8  15        3.30        1.56      2.59 o
   5   8  15        0.04       -0.96      1.51 o
  -7   9  15        0.62        0.41      1.48 o
  -6   9  15        1.42        0.54      1.19 o
  -5   9  15        6.49       12.73      1.38 o
  -4   9  15        0.15       -1.18      1.18 o
  -3   9  15        1.18        0.00      1.34 o
  -2   9  15        6.66        8.54      1.43 o
  -1   9  15        0.45        2.64      1.55 o
   0   9  15       16.76       20.51      2.10 o
   1   9  15        0.99        3.45      1.49 o
   2   9  15        0.36        2.62      1.81 o
   3   9  15        7.68        9.21      2.10 o
   4   9  15        1.63       -0.78      1.83 o
  -6  10  15        0.88        2.35      1.24 o
  -5  10  15        1.81       -0.87      1.28 o
  -4  10  15        4.04        6.92      1.56 o
  -3  10  15        7.70        7.06      1.45 o
  -2  10  15        0.74       -0.33      1.28 o
  -1  10  15        0.90        2.68      1.56 o
   0  10  15        0.56       -0.31      1.37 o
   1  10  15        0.63        1.30      2.33 o
   2  10  15        1.60       -0.52      2.33 o
   3  10  15        0.32        1.04      2.59 o
  -5  11  15        0.52       -1.04      1.41 o
  -4  11  15        0.43       -0.70      1.33 o
  -3  11  15        0.17        0.00      1.33 o
  -2  11  15        0.92       -0.78      1.28 o
  -1  11  15        4.51        3.75      1.73 o
   0  11  15        0.02        0.21      1.55 o
   1  11  15        0.58        0.52      2.59 o
   2  11  15        0.14        2.33      2.59 o
  -4  12  15        1.02        0.84      1.58 o
  -3  12  15        0.37        1.73      1.48 o
  -2  12  15        0.18        0.79      1.68 o
  -1  12  15        0.42       -0.08      1.73 o
   0  12  15        1.20       -1.30      2.33 o
  -8   0  16        4.67        3.80      1.81 o
  -6   0  16        6.01        9.68      1.81 o
  -4   0  16       15.13       11.32      1.44 o
  -2   0  16       74.93       66.05      2.27 o
   0   0  16       48.21       37.66      2.59 o
   2   0  16       30.80       33.04      2.36 o
   4   0  16        0.66        3.89      2.59 o
   6   0  16        0.01       -1.56      2.59 o
  -9   1  16        0.31        1.22      1.79 o
  -8   1  16        2.10        1.25      1.23 o
  -7   1  16       15.61       16.38      1.47 o
  -6   1  16        7.59        7.56      1.18 o
  -5   1  16        0.07       -0.78      0.78 o
  -4   1  16       55.36       59.67      1.75 o
  -3   1  16        9.86       14.38      1.11 o
  -2   1  16        1.95        2.61      0.75 o
  -1   1  16       60.50       60.56      1.66 o
   0   1  16      107.37       94.50      2.65 o
   1   1  16       30.75       28.03      1.58 o
   2   1  16        0.44       -0.19      0.94 o
   3   1  16        0.56       -0.60      0.94 o
   4   1  16       19.32       23.54      4.02 o
   5   1  16       24.40       24.80      2.72 o
   6   1  16        0.16       -1.04      1.83 o
  -9   2  16        1.98        2.32      1.58 o
  -8   2  16        3.37        3.19      1.43 o
  -7   2  16        1.41       -0.88      1.24 o
  -6   2  16        5.06        3.90      1.01 o
  -5   2  16        5.85        9.11      1.04 o
  -4   2  16        0.49        0.14      0.90 o
  -3   2  16       57.16       59.35      1.91 o
  -2   2  16       53.04       44.70      1.39 o
  -1   2  16       25.94       28.12      2.11 o
   0   2  16        0.00       -0.55      0.97 o
   1   2  16        8.82        7.03      1.15 o
   2   2  16        0.00       -1.16      1.16 o
   3   2  16       69.45       68.12      2.73 o
   4   2  16        0.00       -0.30      1.25 o
   5   2  16        2.95        5.06      2.46 o
   6   2  16       21.93       33.35      2.92 o
  -9   3  16        0.00        1.51      1.36 o
  -8   3  16        2.21        3.72      1.43 o
  -7   3  16        7.41        7.60      1.73 o
  -6   3  16       59.76       61.21      2.14 o
  -5   3  16        4.59        1.44      1.05 o
  -4   3  16        9.52       12.02      1.23 o
  -3   3  16       20.03       24.03      1.19 o
  -2   3  16       20.00       25.43      1.21 o
  -1   3  16       29.47       29.89      1.34 o
   0   3  16       58.25       42.78      3.16 o
   1   3  16        8.98        9.63      1.21 o
   2   3  16        6.54        4.52      1.07 o
   3   3  16        0.60        0.06      1.21 o
   4   3  16        4.37        2.06      1.36 o
   5   3  16        8.07        4.24      1.99 o
   6   3  16        0.33        0.61      2.98 o
  -9   4  16        1.93        2.74      1.42 o
  -8   4  16        3.90        7.02      1.41 o
  -7   4  16        5.59        4.80      1.25 o
  -6   4  16        5.17        7.17      1.25 o
  -5   4  16       61.70       68.92      2.20 o
  -4   4  16       15.50       15.36      1.25 o
  -3   4  16        0.05       -0.02      0.70 o
  -2   4  16        9.84        8.55      1.18 o
  -1   4  16        1.36        2.56      0.99 o
   0   4  16       46.26       49.69      2.05 o
   1   4  16        0.12        0.50      1.47 o
   2   4  16        3.94        4.88      1.40 o
   3   4  16        0.17        0.01      1.24 o
   4   4  16        1.52        1.12      1.37 o
   5   4  16        0.20        0.23      1.81 o
   6   4  16        6.41       11.51      2.36 o
  -8   5  16        6.74        8.32      1.52 o
  -7   5  16        4.03        6.79      1.25 o
  -6   5  16       12.06       14.74      1.38 o
  -5   5  16        0.03       -1.01      1.01 o
  -4   5  16        0.02        0.18      0.94 o
  -3   5  16       68.00       62.55      1.94 o
  -2   5  16        6.41        8.01      1.14 o
  -1   5  16        0.28        1.80      0.99 o
   0   5  16       12.98       14.44      1.51 o
   1   5  16       54.95       59.53      5.96 o
   2   5  16        0.51        0.09      1.12 o
   3   5  16        0.41       -0.59      1.28 o
   4   5  16       15.30       18.60      1.93 o
   5   5  16        6.30        6.74      2.20 o
  -8   6  16        0.34        2.52      2.00 o
  -7   6  16        2.55        1.73      1.22 o
  -6   6  16        5.16        9.74      1.34 o
  -5   6  16        0.14        0.34      1.05 o
  -4   6  16        0.35       -0.08      1.09 o
  -3   6  16        0.44        0.60      1.09 o
  -2   6  16        0.22       -0.03      1.01 o
  -1   6  16       28.71       30.01      1.63 o
   0   6  16       10.39       11.81      1.62 o
   1   6  16        4.22        2.06      1.55 o
   2   6  16        1.21        2.75      2.07 o
   3   6  16        0.92       -0.14      1.33 o
   4   6  16       12.00       18.30      1.94 o
   5   6  16        1.65        0.77      1.53 o
  -8   7  16        3.23        1.72      1.92 o
  -7   7  16        0.53        0.26      1.24 o
  -6   7  16        1.87        0.53      1.15 o
  -5   7  16        9.23        5.91      1.31 o
  -4   7  16        0.51        1.56      1.38 o
  -3   7  16        1.22        1.30      1.14 o
  -2   7  16        6.21        6.80      1.18 o
  -1   7  16        2.37        1.62      1.21 o
   0   7  16        0.87        1.99      1.21 o
   1   7  16        6.77        5.19      2.07 o
   2   7  16        0.01        1.67      1.62 o
   3   7  16        0.01       -0.63      1.62 o
   4   7  16        0.07        0.00      1.51 o
   5   7  16        7.67        9.01      1.82 o
  -7   8  16        3.26        5.88      1.54 o
  -6   8  16        0.39        2.91      1.25 o
  -5   8  16        0.44       -0.03      1.04 o
  -4   8  16        4.04        3.43      1.33 o
  -3   8  16        4.07        3.64      1.29 o
  -2   8  16        0.05       -1.12      1.12 o
  -1   8  16        2.75        4.47      1.39 o
   0   8  16       21.66       21.63      1.75 o
   1   8  16        0.05        0.04      1.73 o
   2   8  16       18.36       21.10      2.47 o
   3   8  16        0.05        1.98      2.20 o
   4   8  16        0.44        1.04      1.83 o
  -6   9  16        0.02        0.06      1.17 o
  -5   9  16        0.00       -1.28      1.28 o
  -4   9  16        1.04        1.09      1.33 o
  -3   9  16        8.33        8.11      1.54 o
  -2   9  16        2.74        2.87      1.37 o
  -1   9  16        1.06       -1.37      1.37 o
   0   9  16        4.52        5.15      1.55 o
   1   9  16       18.13       16.45      2.47 o
   2   9  16        0.12       -0.31      1.68 o
   3   9  16        0.34       -0.35      1.81 o
  -6  10  16        3.33        6.27      1.71 o
  -5  10  16        0.02       -0.13      1.44 o
  -4  10  16        0.83        1.25      1.43 o
  -3  10  16        0.97       -0.52      1.29 o
  -2  10  16        0.16       -0.04      1.33 o
  -1  10  16        0.01       -0.17      1.55 o
   0  10  16        0.74       -0.31      3.50 o
   1  10  16        5.90        3.11      2.85 o
   2  10  16        4.04        4.15      2.59 o
  -4  11  16        0.02       -1.43      1.43 o
  -3  11  16        0.52        0.38      1.43 o
  -2  11  16        0.04       -1.43      1.43 o
  -1  11  16        9.22       12.64      2.20 o
   0  11  16        0.00       -0.39      1.65 o
  -3  12  16        2.74       12.19      3.63 o
  -2  12  16        7.61        7.48      2.85 o
  -1  12  16        0.01       -2.07      2.07 o
   0  12  16        0.04       -1.81      2.07 o
  -9   0  17        0.01       -1.26      1.81 o
  -7   0  17        2.49        2.48      1.62 o
  -5   0  17       14.62       19.55      1.99 o
  -3   0  17       55.10       63.75      5.83 o
  -1   0  17       19.47       17.71      2.20 o
   1   0  17       50.89       39.73      3.63 o
   3   0  17       29.31       29.07      2.36 o
   5   0  17        2.88        2.59      2.85 o
  -9   1  17        0.14        0.26      2.85 o
  -8   1  17        2.74        5.81      1.84 o
  -7   1  17        1.08        0.81      1.61 o
  -6   1  17        3.37        5.03      1.15 o
  -5   1  17       11.88       15.48      1.36 o
  -4   1  17        9.99       11.60      1.20 o
  -3   1  17       46.88       43.86      1.78 o
  -2   1  17        1.72        3.02      0.92 o
  -1   1  17        0.71        1.95      0.92 o
   0   1  17        5.42        4.78      1.13 o
   1   1  17        8.67        8.82      1.27 o
   2   1  17        7.75        7.23      1.28 o
   3   1  17        0.27        1.89      2.22 o
   4   1  17        1.72       -0.21      2.07 o
   5   1  17        1.77        0.64      2.72 o
  -8   2  17        0.08        0.08      1.43 o
  -7   2  17        5.83        9.08      3.24 o
  -6   2  17        0.11       -0.73      1.65 o
  -5   2  17       30.70       27.64      1.62 o
  -4   2  17        0.09        0.69      0.92 o
  -3   2  17        9.83       10.66      1.13 o
  -2   2  17       53.42       48.89      2.73 o
  -1   2  17       13.65       15.15      1.21 o
   0   2  17        3.91        4.03      1.16 o
   1   2  17        8.07        6.75      1.23 o
   2   2  17       39.24       43.74      1.96 o
   3   2  17        6.73        4.91      2.02 o
   4   2  17        4.93        4.55      2.72 o
   5   2  17        3.51       -0.39      2.20 o
  -8   3  17       20.81       25.12      2.07 o
  -7   3  17        0.17       -0.80      1.25 o
  -6   3  17        0.02        0.49      1.31 o
  -5   3  17        4.92        1.24      1.15 o
  -4   3  17       23.18       27.13      1.51 o
  -3   3  17        0.09       -0.69      0.86 o
  -2   3  17       22.35       23.22      1.63 o
  -1   3  17       24.71       22.28      2.20 o
   0   3  17       12.04       13.97      1.58 o
   1   3  17        5.85        3.85      1.12 o
   2   3  17        0.20       -0.94      0.94 o
   3   3  17        0.97        2.18      1.36 o
   4   3  17       22.43       20.94      2.00 o
   5   3  17        1.26        1.69      2.02 o
  -8   4  17        1.24        3.75      1.57 o
  -7   4  17        0.26       -0.44      1.16 o
  -6   4  17        1.42        0.02      1.16 o
  -5   4  17        1.45        2.27      1.09 o
  -4   4  17        4.93        7.26      1.12 o
  -3   4  17        0.48       -0.52      0.86 o
  -2   4  17        0.00       -0.99      0.99 o
  -1   4  17       28.28       34.45      1.65 o
   0   4  17        0.11       -1.43      1.43 o
   1   4  17        6.49        5.20      1.73 o
   2   4  17        2.11        2.76      1.33 o
   3   4  17        0.45       -0.20      1.33 o
   4   4  17        0.13        1.73      1.48 o
   5   4  17        0.63       -0.21      1.81 o
  -8   5  17        0.26       -1.38      1.39 o
  -7   5  17        0.10        0.40      1.12 o
  -6   5  17        9.93        9.48      1.42 o
  -5   5  17        2.73        1.70      1.27 o
  -4   5  17        8.65        9.03      1.21 o
  -3   5  17        0.02       -1.07      1.07 o
  -2   5  17       16.83       17.42      1.63 o
  -1   5  17       12.69       12.84      1.29 o
   0   5  17        0.01       -0.21      1.43 o
   1   5  17        7.72        5.56      1.62 o
   2   5  17        1.62        0.55      1.55 o
   3   5  17        0.80        0.96      1.35 o
   4   5  17        0.60        0.30      1.40 o
   5   5  17        9.36       17.54      2.55 o
  -7   6  17        0.10        0.33      1.23 o
  -6   6  17        0.29        1.80      1.23 o
  -5   6  17       24.74       27.12      1.65 o
  -4   6  17       42.23       44.75      3.15 o
  -3   6  17        0.09       -1.05      1.18 o
  -2   6  17        1.04       -0.95      1.14 o
  -1   6  17       23.14       26.58      1.76 o
   0   6  17        4.14        3.15      1.46 o
   1   6  17        1.76       -1.41      2.20 o
   2   6  17        1.72        1.21      1.73 o
   3   6  17       18.78       20.24      2.36 o
   4   6  17        3.56        4.52      1.59 o
  -7   7  17        0.07        0.46      1.24 o
  -6   7  17        0.11        0.39      1.18 o
  -5   7  17        1.17        0.86      1.27 o
  -4   7  17       34.47       39.89      2.28 o
  -3   7  17       10.43       18.20      1.74 o
  -2   7  17       12.25        9.20      1.41 o
  -1   7  17       10.92        9.08      1.29 o
   0   7  17        0.89        1.57      1.21 o
   1   7  17        1.20        1.24      1.73 o
   2   7  17       13.67       11.23      2.18 o
   3   7  17        0.01       -0.07      3.76 o
   4   7  17        0.00       -1.50      1.81 o
  -6   8  17        0.26       -0.77      1.23 o
  -5   8  17        1.31        0.79      1.33 o
  -4   8  17        0.00       -0.29      1.29 o
  -3   8  17        0.13        0.55      1.35 o
  -2   8  17        9.55        8.20      1.48 o
  -1   8  17        2.81        4.38      1.48 o
   0   8  17        1.71       -0.19      1.21 o
   1   8  17        0.50       -2.13      2.59 o
   2   8  17        7.81        7.92      2.10 o
   3   8  17        0.13       -1.86      1.92 o
  -6   9  17        0.86        0.59      1.56 o
  -5   9  17        1.00        1.90      1.73 o
  -4   9  17        0.07        0.59      1.43 o
  -3   9  17        0.38       -0.26      1.28 o
  -2   9  17        0.00        0.30      1.33 o
  -1   9  17        1.62        0.98      1.55 o
   0   9  17        7.70       12.66      2.72 o
   1   9  17        0.68        0.91      3.76 o
   2   9  17        0.85        1.08      1.99 o
   3   9  17        7.26       19.96      4.15 o
  -5  10  17        0.28        2.38      1.54 o
  -4  10  17        0.65        0.45      1.43 o
  -3  10  17        3.89        7.15      1.63 o
  -2  10  17        0.31       -1.33      1.33 o
  -1  10  17        2.04        0.65      1.65 o
   0  10  17        0.76        0.95      1.62 o
  -3  11  17        0.60       -0.58      1.81 o
  -2  11  17        0.72       -1.81      1.81 o
  -1  11  17        1.26        2.85      2.33 o
   0  11  17        0.08       -2.07      2.07 o
  -8   0  18        0.95        3.77      1.99 o
  -6   0  18        3.08        2.51      1.73 o
  -4   0  18       27.08       31.77      2.36 o
  -2   0  18        0.49        0.07      1.24 o
   0   0  18       60.10       58.11      3.10 o
   2   0  18       59.65       62.41      4.54 o
   4   0  18        0.35        2.07      2.85 o
  -8   1  18        8.21        7.30      1.52 o
  -7   1  18        6.65        5.58      1.34 o
  -6   1  18       21.08       33.96      2.07 o
  -5   1  18        1.59        2.33      1.09 o
  -4   1  18        8.10        6.37      1.33 o
  -3   1  18       20.75       26.01      1.49 o
  -2   1  18        0.28       -0.68      0.84 o
  -1   1  18       31.79       31.07      2.47 o
   0   1  18       15.49       18.37      1.51 o
   1   1  18        5.08        5.04      1.23 o
   2   1  18        1.50       -0.71      1.12 o
   3   1  18        0.19       -0.86      2.10 o
   4   1  18       11.65       11.26      2.38 o
   5   1  18        6.45       10.03      2.29 o
  -8   2  18        7.18        8.44      2.78 o
  -7   2  18        3.38        7.18      1.58 o
  -6   2  18       15.96       18.35      1.72 o
  -5   2  18        1.82       -0.47      1.00 o
  -4   2  18        0.02       -0.72      0.96 o
  -3   2  18        3.37        5.62      1.18 o
  -2   2  18       10.09       12.37      1.48 o
  -1   2  18       36.96       39.24      2.24 o
   0   2  18        8.49        9.10      1.44 o
   1   2  18        6.11        6.02      1.83 o
   2   2  18        0.00        0.21      1.27 o
   3   2  18        4.83        2.81      1.53 o
   4   2  18        1.98        3.04      2.18 o
   5   2  18        0.27       -0.69      2.10 o
  -8   3  18        4.37        7.18      1.67 o
  -7   3  18       12.11       16.98      1.82 o
  -6   3  18       12.89       13.84      1.44 o
  -5   3  18       20.36       26.28      1.67 o
  -4   3  18        1.87        1.95      1.10 o
  -3   3  18        1.87        0.58      1.03 o
  -2   3  18        0.00        0.00      1.37 o
  -1   3  18       19.05       19.49      1.64 o
   0   3  18        0.02       -1.43      1.43 o
   1   3  18       17.70       15.40      1.69 o
   2   3  18        5.94        6.62      1.59 o
   3   3  18        1.98        0.43      1.41 o
   4   3  18        0.50       -1.62      1.92 o
  -8   4  18        1.61        0.75      1.99 o
  -7   4  18        1.89        1.26      1.34 o
  -6   4  18        2.31        2.12      1.18 o
  -5   4  18       13.21       16.50      1.49 o
  -4   4  18       21.70       19.43      1.45 o
  -3   4  18        0.25       -0.06      1.14 o
  -2   4  18        1.33       -1.04      1.28 o
  -1   4  18        2.19        1.21      1.21 o
   0   4  18        0.11       -0.21      1.43 o
   1   4  18        0.18       -0.47      1.94 o
   2   4  18        9.78       10.01      1.67 o
   3   4  18        1.52       -1.08      1.45 o
   4   4  18        3.49        1.25      1.48 o
  -7   5  18        0.52       -1.18      1.18 o
  -6   5  18        0.51        0.82      1.16 o
  -5   5  18        0.08       -1.12      1.12 o
  -4   5  18       11.06        8.40      1.21 o
  -3   5  18       16.48       14.48      1.59 o
  -2   5  18        0.82       -0.43      1.12 o
  -1   5  18        9.34       11.19      1.51 o
   0   5  18       30.96       38.29      2.85 o
   1   5  18        1.31        1.88      1.68 o
   2   5  18        0.44       -0.26      1.81 o
   3   5  18        3.12        6.22      1.70 o
   4   5  18        9.18       10.45      1.87 o
  -7   6  18        0.23       -1.25      1.25 o
  -6   6  18        4.85        4.51      1.26 o
  -5   6  18        4.23        3.40      1.19 o
  -4   6  18        0.02       -0.37      1.32 o
  -3   6  18        0.00       -0.37      1.24 o
  -2   6  18        2.78        1.03      1.18 o
  -1   6  18       16.36       20.08      1.54 o
   0   6  18        3.15        0.14      1.62 o
   1   6  18        3.24        4.06      1.92 o
   2   6  18        7.91       10.94      2.18 o
   3   6  18        0.12        0.47      1.81 o
   4   6  18        1.71        0.63      1.87 o
  -6   7  18        2.17        0.21      1.25 o
  -5   7  18        1.72        0.34      1.48 o
  -4   7  18        2.06        6.02      1.56 o
  -3   7  18        1.99        2.06      1.33 o
  -2   7  18        0.35        2.90      1.33 o
  -1   7  18        8.82       11.00      1.68 o
   0   7  18        4.75        5.85      1.99 o
   1   7  18        8.99        6.79      2.10 o
   2   7  18        3.06        7.16      2.72 o
   3   7  18        0.38        0.05      1.99 o
  -6   8  18        0.37       -1.22      1.22 o
  -5   8  18        7.18       13.85      1.88 o
  -4   8  18        5.77        5.44      1.54 o
  -3   8  18        8.74        9.64      1.63 o
  -2   8  18        1.51        1.95      1.37 o
  -1   8  18        4.65        3.42      1.36 o
   0   8  18       14.69        9.16      2.72 o
   1   8  18        0.80        3.32      3.11 o
   2   8  18        7.73       10.85      3.76 o
  -5   9  18        2.77        3.92      1.69 o
  -4   9  18        0.91        1.02      1.51 o
  -3   9  18       11.03       14.96      1.87 o
  -2   9  18        0.59       -0.03      1.33 o
  -1   9  18        0.52       -1.33      1.33 o
   0   9  18        0.24        0.52      2.33 o
   1   9  18       10.77       10.11      3.63 o
  -3  10  18        0.50       -1.73      1.73 o
  -2  10  18        2.11        4.44      2.46 o
  -1  10  18        1.38        0.18      1.81 o
  -7   0  19        1.29       -0.52      2.33 o
  -5   0  19       32.22       20.22      2.85 o
  -3   0  19       21.17       31.10      2.36 o
  -1   0  19        3.91        4.41      2.07 o
   1   0  19       30.44       33.63      2.73 o
   3   0  19       30.03       35.26      4.41 o
  -7   1  19        0.95       -1.33      1.43 o
  -6   1  19        7.46       13.24      1.92 o
  -5   1  19        0.12       -1.24      1.24 o
  -4   1  19        1.34        0.69      2.42 o
  -3   1  19        1.72        0.12      1.05 o
  -2   1  19       12.14       17.07      1.60 o
  -1   1  19        2.43        3.34      2.72 o
   0   1  19        1.84        1.72      1.33 o
   1   1  19        0.40       -0.52      1.15 o
   2   1  19        0.12       -1.17      1.17 o
   3   1  19        2.13       -1.58      1.92 o
   4   1  19        1.09        1.33      2.10 o
  -7   2  19        0.01       -0.52      1.36 o
  -6   2  19        1.83        0.70      1.39 o
  -5   2  19        2.26        2.63      1.33 o
  -4   2  19        3.22       -0.43      1.18 o
  -3   2  19        0.07       -0.64      1.09 o
  -2   2  19        0.66        2.72      1.43 o
  -1   2  19       18.79       30.59      2.57 o
   0   2  19        5.29        7.68      1.43 o
   1   2  19        0.53        1.09      1.33 o
   2   2  19       38.05       50.25      2.67 o
   3   2  19        1.63        2.20      1.60 o
   4   2  19        0.58        0.50      2.10 o
  -7   3  19        1.93        1.78      1.58 o
  -6   3  19        1.57        1.10      1.21 o
  -5   3  19        2.52        2.87      1.21 o
  -4   3  19        0.00        1.36      1.18 o
  -3   3  19        1.02        0.55      1.81 o
  -2   3  19        0.65        0.22      1.43 o
  -1   3  19        0.24       -0.78      1.81 o
   0   3  19        7.99       12.87      2.18 o
   1   3  19       14.89       19.08      6.74 o
   2   3  19        1.44        2.65      1.50 o
   3   3  19        4.13        2.19      1.53 o
   4   3  19       23.22       36.94      9.33 o
  -7   4  19        5.20        8.51      1.53 o
  -6   4  19        8.95        6.85      1.41 o
  -5   4  19        0.71        1.17      1.18 o
  -4   4  19        5.29        9.11      1.28 o
  -3   4  19        1.12       -0.45      1.37 o
  -2   4  19        1.27        2.23      1.56 o
  -1   4  19        0.99       -0.52      2.07 o
   0   4  19        6.66        9.65      2.10 o
   1   4  19        0.03        0.97      1.73 o
   2   4  19        0.27        0.57      2.07 o
   3   4  19        2.23        4.81      1.63 o
  -7   5  19        0.02       -0.26      2.59 o
  -6   5  19        0.37        0.81      1.21 o
  -5   5  19        0.02       -0.26      1.21 o
  -4   5  19        0.36        1.12      1.37 o
  -3   5  19        0.00        0.03      1.24 o
  -2   5  19        4.70        6.45      1.73 o
  -1   5  19        6.35        5.20      2.69 o
   0   5  19        4.42        3.91      1.99 o
   1   5  19        0.30       -0.26      1.62 o
   2   5  19        1.66        3.63      1.92 o
   3   5  19        1.04       -0.13      1.81 o
  -6   6  19        3.56        5.37      1.38 o
  -5   6  19       11.22       12.66      1.57 o
  -4   6  19        2.92        1.79      1.83 o
  -3   6  19       11.07       11.30      1.63 o
  -2   6  19        2.30        5.04      1.43 o
  -1   6  19        1.80        2.34      1.39 o
   0   6  19        5.05        3.49      1.99 o
   1   6  19        0.47       -1.31      1.81 o
   2   6  19        0.79       -0.77      2.98 o
   3   6  19        1.08        0.04      3.50 o
  -5   7  19        0.38        0.13      1.92 o
  -4   7  19       16.30       19.96      1.98 o
  -3   7  19       24.26       30.69      2.60 o
  -2   7  19        2.89        2.86      1.48 o
  -1   7  19        0.04       -1.25      1.25 o
   0   7  19        3.50        5.14      2.05 o
   1   7  19        0.30        0.40      2.72 o
   2   7  19        0.23       -1.67      1.87 o
  -5   8  19        1.52       -0.42      2.46 o
  -4   8  19        4.65        4.91      1.63 o
  -3   8  19        8.30        9.86      1.74 o
  -2   8  19        5.06        4.84      1.54 o
  -1   8  19        0.01       -1.18      1.18 o
   0   8  19        0.21        2.85      3.37 o
   1   8  19        1.83        5.70      3.37 o
  -3   9  19        0.12        0.19      1.94 o
  -2   9  19        0.54       -0.70      1.81 o
  -1   9  19        0.58        0.75      1.81 o
  -6   0  20        4.54        3.63      2.59 o
  -4   0  20        9.85        9.37      1.92 o
  -2   0  20        0.07        0.78      2.07 o
   0   0  20        0.00       -1.04      2.07 o
   2   0  20        9.11       10.24      2.24 o
  -7   1  20        0.52       -0.41      1.73 o
  -6   1  20        2.44        4.02      1.83 o
  -5   1  20        6.85        7.18      1.54 o
  -4   1  20        1.59        2.49      1.24 o
  -3   1  20        0.20       -0.98      1.39 o
  -2   1  20        0.10       -0.02      1.43 o
  -1   1  20        8.18        6.96      1.92 o
   0   1  20        0.28        1.17      1.65 o
   1   1  20        1.76        1.45      1.43 o
   2   1  20        0.72        1.86      1.56 o
   3   1  20        0.24       -0.30      2.10 o
  -7   2  20        0.00       -1.04      1.65 o
  -6   2  20        0.66       -0.26      1.65 o
  -5   2  20        8.90        7.22      1.48 o
  -4   2  20        0.87        4.69      1.28 o
  -3   2  20        2.14        2.59      1.81 o
  -2   2  20        0.03       -2.07      2.07 o
  -1   2  20        1.66        3.64      2.20 o
   0   2  20        7.71        6.77      1.58 o
   1   2  20       14.03       15.43      1.88 o
   2   2  20        0.00        0.62      1.48 o
   3   2  20        1.98        2.20      2.18 o
  -6   3  20        0.13        1.56      1.47 o
  -5   3  20        5.69        3.93      1.43 o
  -4   3  20       12.52       13.68      1.51 o
  -3   3  20        2.19        6.47      1.68 o
  -2   3  20        1.96        4.86      1.55 o
  -1   3  20        2.15        4.93      2.85 o
   0   3  20        0.73        1.63      1.81 o
   1   3  20        0.12        0.58      1.94 o
   2   3  20        7.27        9.93      3.50 o
   3   3  20        1.69        0.68      1.87 o
  -6   4  20        3.48        3.02      1.51 o
  -5   4  20        2.04        3.64      1.43 o
  -4   4  20        5.04        3.50      2.98 o
  -3   4  20       10.46       13.60      1.99 o
  -2   4  20        0.58        1.16      1.55 o
  -1   4  20        4.48        5.70      2.59 o
   0   4  20        0.10       -1.94      1.94 o
   1   4  20        0.90       -0.38      1.68 o
   2   4  20        0.31        0.88      1.81 o
  -6   5  20        0.78        0.10      1.48 o
  -5   5  20        9.88       13.43      1.52 o
  -4   5  20        7.33        4.65      1.81 o
  -3   5  20        1.29        3.67      1.73 o
  -2   5  20       11.99       11.71      1.99 o
  -1   5  20        3.09        3.89      2.59 o
   0   5  20        1.49        1.93      1.87 o
   1   5  20        0.07       -0.47      1.81 o
   2   5  20        2.45        0.44      2.20 o
  -5   6  20        0.57        5.79      2.05 o
  -4   6  20        0.82        0.98      1.48 o
  -3   6  20        0.29       -1.38      1.62 o
  -2   6  20        4.05        2.67      1.73 o
  -1   6  20       22.24       23.85      3.63 o
   0   6  20        0.02       -1.48      1.87 o
   1   6  20        1.17        3.10      2.05 o
  -4   7  20        0.03        0.05      1.81 o
  -3   7  20        0.06        0.86      1.81 o
  -2   7  20        2.81        4.93      2.59 o
   0   7  20        2.26        2.59      3.37 o
   1   7  20        0.61       -3.11      3.11 o
  -3   8  20        0.51        1.39      1.81 o
  -2   8  20        0.84       -0.64      1.81 o
  -5   0  21        0.17       -1.81      2.07 o
  -3   0  21        0.52        1.04      2.33 o
  -1   0  21        5.76        2.85      2.59 o
   1   0  21        9.83        9.33      2.85 o
  -6   1  21        3.43        2.37      1.73 o
  -5   1  21        0.18       -0.63      1.81 o
  -4   1  21        0.11       -1.18      1.18 o
  -3   1  21        1.01        1.92      1.55 o
  -2   1  21        5.53        5.96      2.02 o
  -1   1  21        3.19        8.25      2.02 o
   0   1  21        0.04       -0.52      1.65 o
   1   1  21        0.56        1.58      1.46 o
   2   1  21        0.00       -1.51      1.51 o
  -6   2  21        0.46       -0.69      2.85 o
  -5   2  21        5.84        9.86      1.92 o
  -4   2  21        0.44       -1.25      1.64 o
  -3   2  21        0.06       -0.52      1.47 o
  -2   2  21        2.38       -0.26      2.59 o
  -1   2  21        6.01        4.41      2.59 o
   0   2  21        0.06       -0.32      1.55 o
   1   2  21        1.26       -0.38      1.48 o
   2   2  21        9.55        8.45      2.24 o
  -5   3  21        3.85        4.83      1.73 o
  -4   3  21        0.20        0.07      1.73 o
  -3   3  21        1.41        2.44      1.73 o
  -2   3  21       18.53       25.15      3.89 o
  -1   3  21        0.13        2.85      2.33 o
   0   3  21        0.53        0.78      2.33 o
   1   3  21        3.08        1.52      1.87 o
  -5   4  21        1.38        0.78      2.59 o
  -4   4  21        2.56        4.93      2.33 o
  -3   4  21        4.92        7.92      1.99 o
  -2   4  21        0.23        0.52      2.33 o
  -1   4  21        6.64        8.81      3.11 o
   0   4  21        0.05        2.07      2.59 o
   1   4  21        3.33        6.16      2.72 o
  -4   5  21        2.69        4.41      2.59 o
  -3   5  21        0.95        2.07      2.33 o
  -2   5  21        6.45       11.15      2.59 o
   0   5  21        0.07        1.30      3.37 o
  -3   6  21       13.30       18.15      3.11 o
  -2   6  21        0.50       -0.26      2.07 o
   0   6  21        0.07        1.81      3.37 o
  -4   0  22        4.47        8.81      2.59 o
  -2   0  22        6.16        7.78      3.11 o
   0   0  22        0.07       -2.33      2.33 o
  -4   1  22        0.00       -2.07      2.07 o
  -2   1  22        0.69        2.70      1.92 o
  -1   1  22        1.16        0.39      1.65 o
   0   1  22        1.90        1.16      1.73 o
  -4   2  22        8.45       10.89      2.85 o
  -2   2  22        0.78       -2.33      2.33 o
  -1   2  22        5.88        4.93      2.85 o
   0   2  22        0.97        6.22      2.85 o
  -4   3  22        2.91        3.89      2.59 o
  -3   3  22        8.37       14.52      2.85 o
  -3   4  22        5.52        1.81      2.33 o
 
